# Supplementary material for: 4-{2-[4-(Dimethyl­amino)­phen­yl]ethen­yl}-1-methyl­pyridinium 3,5-dicarb­oxy­benzene­sulfonate methanol monosolvate
Source: Acta Crystallogr Sect E Struct Rep Online. 2012 Jan 7;68(Pt 2):o281. doi: 10.1107/S1600536811054419 (PMC3274978; doi:10.1107/S1600536811054419)
Supplement: Supplementary file 2 [file e-68-0o281-Isup2.hkl]

# 
# h,k,l, Fc-squared, Fo-squared, sigma(Fo-squared) and status flag 
# 
data_I
_shelx_title ' A in P-1' 
_shelx_refln_list_code          4 
_shelx_F_calc_maximum      220.06 
_exptl_crystal_F_000       544.00 
_reflns_d_resolution_high  0.7703 
 
loop_ 
 _symmetry_equiv_pos_as_xyz 
 'x, y, z' 
 '-x, -y, -z' 
 
_cell_length_a     7.5277 
_cell_length_b    10.5517 
_cell_length_c    16.4671 
_cell_angle_alpha 106.750 
_cell_angle_beta   97.504 
_cell_angle_gamma 100.273 
 
_shelx_F_squared_multiplier     1.000 
 
loop_ 
 _refln_index_h 
 _refln_index_k 
 _refln_index_l 
 _refln_F_squared_calc 
 _refln_F_squared_meas 
 _refln_F_squared_sigma 
 _refln_observed_status 
   1   0   0      344.76      257.11     15.38 o 
   2   0   0      309.77      294.49      6.38 o 
   3   0   0       52.61       43.51      1.19 o 
   4   0   0      618.64      600.49     11.41 o 
   5   0   0      135.64      132.90      4.51 o 
   6   0   0      191.78      173.37      4.07 o 
   7   0   0      317.26      321.08      7.97 o 
   8   0   0       37.98       34.96      3.84 o 
   9   0   0       25.28       35.89      5.75 o 
  -9   1   0       19.67       19.92      4.79 o 
  -8   1   0       68.71       81.29      4.19 o 
  -7   1   0      191.10      195.44      7.03 o 
  -6   1   0       66.72       64.83      3.00 o 
  -5   1   0      322.25      311.23      9.41 o 
  -4   1   0      171.68      185.49      4.80 o 
  -3   1   0       45.69       35.02      1.41 o 
  -2   1   0      274.91      243.60      5.43 o 
  -1   1   0     1973.64     1839.98     12.62 o 
   1   1   0     2136.54     2276.83     20.49 o 
   2   1   0     2053.28     2031.92     12.89 o 
   3   1   0        2.23        3.10      0.36 o 
   4   1   0      186.52      196.66      5.91 o 
   5   1   0        5.90        2.09      0.70 o 
   6   1   0      892.11      903.19     16.84 o 
   7   1   0      135.07      134.26      8.06 o 
   8   1   0        8.98        7.24      2.13 o 
   9   1   0       66.70       67.10      8.36 o 
  -9   2   0      279.03      261.86     15.12 o 
  -8   2   0       61.23       61.01      4.16 o 
  -7   2   0      163.03      155.00      9.21 o 
  -6   2   0      210.66      205.58      5.81 o 
  -5   2   0      244.37      268.36      6.39 o 
  -4   2   0      522.72      511.60      7.95 o 
  -3   2   0     1253.27     1137.33     10.39 o 
  -2   2   0      108.18      120.04      2.54 o 
  -1   2   0        1.68        2.10      0.80 o 
   0   2   0      955.46      943.72     14.86 o 
   1   2   0     3643.11     3927.04     29.57 o 
   2   2   0      193.08      167.39      3.45 o 
   3   2   0      379.23      374.34      6.28 o 
   4   2   0        1.54        2.65      0.68 o 
   5   2   0       67.22       64.97      2.36 o 
   6   2   0       28.19       28.51      2.12 o 
   7   2   0      242.99      233.20     17.12 o 
   8   2   0       53.75       33.84      6.39 o 
  -9   3   0       47.23       42.82      7.72 o 
  -8   3   0       94.19       91.03      5.85 o 
  -7   3   0       37.56       39.84      2.69 o 
  -6   3   0      408.99      432.67     15.59 o 
  -5   3   0       59.74       55.60      4.00 o 
  -4   3   0      255.46      233.54      5.93 o 
  -3   3   0     1979.79     2127.75     30.81 o 
  -2   3   0     2118.33     2068.86     26.77 o 
  -1   3   0     1272.69     1262.53     20.97 o 
   0   3   0      165.30      164.89      4.04 o 
   1   3   0      662.36      745.42      9.15 o 
   2   3   0      109.02       92.67      2.24 o 
   3   3   0      427.00      405.60      7.26 o 
   4   3   0      100.55       92.12     11.13 o 
   5   3   0      197.68      199.47      7.18 o 
   6   3   0        1.11        3.07      2.02 o 
   7   3   0       55.66       53.16      6.87 o 
   8   3   0        7.10        6.85      1.88 o 
  -9   4   0        3.07        2.85      1.20 o 
  -8   4   0       37.54       44.92      3.66 o 
  -7   4   0       56.19       57.63      1.79 o 
  -6   4   0      106.99       99.85      8.45 o 
  -5   4   0        0.17        1.04      0.40 o 
  -4   4   0      318.55      333.13     12.17 o 
  -3   4   0     1705.81     1766.86     20.24 o 
  -2   4   0     3210.67     3225.47     34.19 o 
  -1   4   0      131.82       97.94      2.13 o 
   0   4   0      128.21      140.51      3.84 o 
   1   4   0      221.76      205.40      8.22 o 
   2   4   0       74.26       63.23      1.82 o 
   3   4   0        3.45        2.82      0.58 o 
   4   4   0     1175.93     1154.45     36.61 o 
   5   4   0      203.15      204.25     14.03 o 
   6   4   0       54.21       57.01      4.66 o 
   7   4   0       32.32       32.48      4.10 o 
   8   4   0       19.23       22.79      6.28 o 
  -9   5   0       63.59       69.72     10.70 o 
  -8   5   0        2.08        6.18      1.50 o 
  -7   5   0      175.67      166.27      7.15 o 
  -6   5   0     1093.16     1048.22     49.94 o 
  -5   5   0     1139.60     1085.41     32.73 o 
  -4   5   0       91.69       99.15      4.40 o 
  -3   5   0      749.78      782.03      9.28 o 
  -2   5   0       30.67       38.53      1.22 o 
  -1   5   0     1932.50     1946.30     38.83 o 
   0   5   0     4579.18     5133.83     39.54 o 
   1   5   0      908.20      929.61     19.12 o 
   2   5   0       10.10        7.91      0.64 o 
   3   5   0      245.63      224.33      5.22 o 
   4   5   0      397.91      382.62      7.91 o 
   5   5   0        2.79        7.68      2.61 o 
   6   5   0       98.94      106.91      8.73 o 
   7   5   0       22.22       23.82      3.46 o 
  -9   6   0       96.60      103.44      7.81 o 
  -8   6   0       57.46       60.53      5.18 o 
  -7   6   0      517.05      508.76     14.33 o 
  -6   6   0        7.49        5.13      1.42 o 
  -5   6   0       72.78       66.41      3.07 o 
  -4   6   0      195.58      180.55      5.14 o 
  -3   6   0      979.52      931.89     27.44 o 
  -2   6   0       59.19       51.14      2.56 o 
  -1   6   0        3.89       14.14      2.33 o 
   0   6   0      802.98      816.54     19.00 o 
   1   6   0       41.95       30.02      1.44 o 
   2   6   0      263.21      279.99      6.56 o 
   3   6   0      229.12      219.89      6.24 o 
   4   6   0      356.45      353.78     10.75 o 
   5   6   0       15.72       19.48      6.36 o 
   6   6   0       13.24       31.01     16.54 o 
   7   6   0       56.38       47.77     10.07 o 
  -9   7   0       59.84       49.32      4.09 o 
  -8   7   0      169.66      155.87      7.96 o 
  -7   7   0        5.05        4.46      1.15 o 
  -6   7   0       21.32       17.94      1.78 o 
  -5   7   0      616.29      636.12     11.22 o 
  -4   7   0      242.13      232.09      6.69 o 
  -3   7   0      196.49      195.92      7.04 o 
  -2   7   0      197.48      180.47     10.95 o 
  -1   7   0        7.90       13.36      1.29 o 
   0   7   0       30.01       26.16      1.56 o 
   1   7   0      252.60      247.46      7.84 o 
   2   7   0      102.92      111.44      5.85 o 
   3   7   0        0.34        3.50      0.80 o 
   4   7   0        2.47        7.16      3.70 o 
   5   7   0       13.38       10.56      1.89 o 
   6   7   0      212.10      218.10      9.10 o 
  -8   8   0        0.53        2.93      1.12 o 
  -7   8   0       67.30       65.38      4.50 o 
  -6   8   0      147.27      160.63      6.52 o 
  -5   8   0      227.70      214.37      8.10 o 
  -4   8   0        1.92        7.03      2.84 o 
  -3   8   0      234.70      240.42      7.25 o 
  -2   8   0     2144.13     2122.01     51.92 o 
  -1   8   0       51.17       55.22      3.73 o 
   0   8   0        1.14        4.93      1.63 o 
   1   8   0      169.83      167.91      5.65 o 
   2   8   0       28.13       27.31      2.11 o 
   3   8   0       28.84       30.29      2.51 o 
   4   8   0       76.06       69.87      8.68 o 
   5   8   0        4.20        7.05      2.05 o 
   6   8   0        0.29        1.98      1.24 o 
  -8   9   0       38.15       42.42      5.11 o 
  -7   9   0       27.62       29.40      2.85 o 
  -6   9   0       29.90       26.82      2.18 o 
  -5   9   0       22.27       16.11      3.27 o 
  -4   9   0        7.62       12.65      1.45 o 
  -3   9   0      257.77      249.30      9.01 o 
  -2   9   0        0.82        3.07      2.28 o 
  -1   9   0     1574.55     1632.22     26.92 o 
   0   9   0       51.66       42.22      3.95 o 
   1   9   0      296.15      295.93      6.23 o 
   2   9   0      321.85      329.74     11.08 o 
   3   9   0      178.47      176.38     15.60 o 
   4   9   0      229.97      246.76     11.24 o 
   5   9   0        4.55        9.66      3.44 o 
  -7  10   0       18.73       15.32      3.19 o 
  -6  10   0      295.45      303.22      8.94 o 
  -5  10   0      198.58      203.88      8.21 o 
  -4  10   0        2.47        6.17      1.66 o 
  -3  10   0       50.06       55.03      3.71 o 
  -2  10   0        0.52        6.18      1.58 o 
  -1  10   0        5.58        4.09      1.25 o 
   0  10   0       25.92       29.74      3.58 o 
   1  10   0       20.72       20.78      3.54 o 
   2  10   0       14.08       10.99      1.48 o 
   3  10   0        4.02        7.02      2.13 o 
   4  10   0       24.70       20.13      3.07 o 
  -6  11   0       53.16       55.23      4.67 o 
  -5  11   0      162.64      167.15      6.42 o 
  -4  11   0        6.65        5.91      1.67 o 
  -3  11   0        0.79        4.73      1.73 o 
  -2  11   0      152.70      133.76      3.65 o 
  -1  11   0       80.24       62.47      5.80 o 
   0  11   0        5.09        9.40      1.47 o 
   1  11   0       40.11       36.98      5.22 o 
   2  11   0        2.06        4.81      3.62 o 
   3  11   0      110.27      116.55      9.68 o 
  -5  12   0      139.61      140.13      8.41 o 
  -4  12   0      164.24      152.41      5.65 o 
  -3  12   0       19.65       15.70      2.05 o 
  -2  12   0        0.07        2.83      1.08 o 
  -1  12   0       50.17       47.87      5.31 o 
   0  12   0        1.67        8.38      2.75 o 
   1  12   0       32.10       32.02      4.21 o 
  -3  13   0       85.20       87.31      6.05 o 
  -2  13   0        2.58        2.82      1.19 o 
  -1  13   0        0.29        2.57      1.29 o 
   1 -13   1       21.49       23.91      3.29 o 
   2 -13   1       32.68       33.15      3.15 o 
   3 -13   1        8.72       12.08      2.27 o 
   4 -13   1       87.80      103.88      7.59 o 
  -2 -12   1       11.13       12.30      3.83 o 
  -1 -12   1       49.80       47.96      3.73 o 
   0 -12   1       24.36       21.48      2.65 o 
   1 -12   1       18.61       14.11      3.39 o 
   2 -12   1        0.96        4.35      1.39 o 
   3 -12   1      131.32      155.16     12.14 o 
   4 -12   1       46.06       47.32      5.74 o 
   5 -12   1      171.81      205.96     11.93 o 
   6 -12   1       72.27       78.92     12.25 o 
  -3 -11   1      167.89      187.95     13.57 o 
  -2 -11   1       31.07       40.52      6.39 o 
  -1 -11   1       65.36       69.91      4.58 o 
   0 -11   1       13.58       16.32      2.55 o 
   1 -11   1      102.62       96.96      5.18 o 
   2 -11   1      242.36      238.16      7.13 o 
   3 -11   1      154.17      138.51      9.94 o 
   4 -11   1      338.68      359.47     12.40 o 
   5 -11   1        4.04        3.74      1.60 o 
   6 -11   1        0.19        2.66      1.04 o 
   7 -11   1        0.01        1.34      0.73 o 
  -4 -10   1        0.14        9.96      3.36 o 
  -3 -10   1        7.42        7.40      1.88 o 
  -2 -10   1       40.89       46.40      3.80 o 
  -1 -10   1      187.98      191.94      5.60 o 
   0 -10   1      229.54      231.88      7.18 o 
   1 -10   1      189.27      193.70      8.24 o 
   2 -10   1       57.68       57.99      2.35 o 
   3 -10   1      319.36      321.99      9.57 o 
   4 -10   1      250.41      275.76      7.40 o 
   5 -10   1       81.86       86.47      4.82 o 
   6 -10   1        1.53        1.20      1.26 o 
   7 -10   1        6.36        9.50      2.57 o 
  -5  -9   1      376.89      432.60     23.86 o 
  -4  -9   1        3.50        4.41      1.43 o 
  -3  -9   1        7.62        6.75      1.10 o 
  -2  -9   1        2.14        2.79      4.55 o 
  -1  -9   1       17.85       18.54      2.59 o 
   0  -9   1      617.12      599.85     15.67 o 
   1  -9   1      173.56      161.00      6.19 o 
   2  -9   1       58.11       49.70      2.59 o 
   3  -9   1      218.23      230.87      8.05 o 
   4  -9   1      432.94      440.17     13.86 o 
   5  -9   1       49.47       50.95      4.03 o 
   6  -9   1      159.93      147.98      6.24 o 
   7  -9   1        2.44        7.80      1.39 o 
   8  -9   1        5.95        6.35      1.59 o 
  -6  -8   1        0.19        2.90      1.24 o 
  -5  -8   1       25.18       27.07      3.01 o 
  -4  -8   1       14.25       13.38      2.53 o 
  -3  -8   1      123.50      105.08      8.76 o 
  -2  -8   1       35.57       29.47      2.06 o 
  -1  -8   1       78.30       84.23      4.60 o 
   0  -8   1        4.54        5.91      1.34 o 
   1  -8   1     1361.61     1337.08     25.86 o 
   2  -8   1       32.70       30.68      2.26 o 
   3  -8   1       67.18       57.84      3.09 o 
   4  -8   1      125.97      105.48      5.68 o 
   5  -8   1       54.31       48.37      3.21 o 
   6  -8   1        1.13        3.88      1.52 o 
   7  -8   1       38.94       39.37      2.94 o 
   8  -8   1        7.13        3.73      1.35 o 
  -6  -7   1       19.55       21.26      3.15 o 
  -5  -7   1       28.87       25.95      2.61 o 
  -4  -7   1      111.05      118.96      5.05 o 
  -3  -7   1      660.50      647.96     16.47 o 
  -2  -7   1      181.12      164.85      5.53 o 
  -1  -7   1        4.21        5.64      2.49 o 
   0  -7   1      253.52      250.26      6.33 o 
   1  -7   1     1490.99     1550.81     30.43 o 
   2  -7   1      163.85      143.01      4.03 o 
   3  -7   1      608.38      601.94     10.82 o 
   4  -7   1        0.35        3.51      1.03 o 
   5  -7   1     1407.90     1397.84     23.11 o 
   6  -7   1        2.36        5.12      1.28 o 
   7  -7   1      655.01      630.55     15.34 o 
   8  -7   1       12.97        7.06      2.32 o 
   9  -7   1      121.44      123.04      9.73 o 
  -7  -6   1        0.02        5.59      2.45 o 
  -6  -6   1       13.33       12.58      5.73 o 
  -5  -6   1       26.87       23.97      4.98 o 
  -4  -6   1      225.19      220.76      6.38 o 
  -3  -6   1      937.43      996.40     16.65 o 
  -2  -6   1       21.10       21.68      1.36 o 
  -1  -6   1        1.98        1.29      0.73 o 
   0  -6   1       63.88       78.54      2.89 o 
   1  -6   1      151.65      171.67      5.53 o 
   2  -6   1      232.71      225.45      5.57 o 
   3  -6   1     1140.07     1090.64     21.23 o 
   4  -6   1     1664.38     1615.36     43.25 o 
   5  -6   1      123.52      115.11      4.52 o 
   6  -6   1        2.12        3.76      1.23 o 
   7  -6   1       22.71       26.08      2.24 o 
   8  -6   1       12.37       16.80      2.92 o 
   9  -6   1        2.60        2.13      2.64 o 
  -8  -5   1       32.65       33.66      5.27 o 
  -7  -5   1        3.08        9.56      2.35 o 
  -6  -5   1      336.09      337.88     10.75 o 
  -5  -5   1        4.61        9.06      3.41 o 
  -4  -5   1       19.21       24.10      2.41 o 
  -3  -5   1       75.00       81.97      3.03 o 
  -2  -5   1     1926.95     2022.48     14.09 o 
  -1  -5   1      417.49      391.93      7.99 o 
   0  -5   1      811.91      875.97     14.49 o 
   1  -5   1       23.22       14.16      0.76 o 
   2  -5   1     1065.73     1050.79     15.09 o 
   3  -5   1        0.16        3.24      0.64 o 
   4  -5   1      424.92      487.06      7.02 o 
   5  -5   1        9.65        7.89      0.81 o 
   6  -5   1        0.79        2.32      0.66 o 
   7  -5   1        0.21        1.41      0.63 o 
   8  -5   1      210.64      207.87      9.05 o 
   9  -5   1       20.07       25.01      3.40 o 
  -8  -4   1        0.02        4.79      2.93 o 
  -7  -4   1        0.52        3.01      1.31 o 
  -6  -4   1      450.80      442.28     21.38 o 
  -5  -4   1      707.36      703.01     38.58 o 
  -4  -4   1      184.97      161.40      3.85 o 
  -3  -4   1      203.92      187.89      5.08 o 
  -2  -4   1      362.00      373.41      6.76 o 
  -1  -4   1      224.21      207.71      6.48 o 
   0  -4   1      583.79      626.74     10.79 o 
   1  -4   1      811.94      791.24     18.55 o 
   2  -4   1      772.52      875.10     11.89 o 
   3  -4   1     2336.72     2504.71     22.44 o 
   4  -4   1       79.64       65.77      3.44 o 
   5  -4   1        1.34        2.33      0.82 o 
   6  -4   1        0.09        2.15      0.91 o 
   7  -4   1      124.88      128.77      5.35 o 
   8  -4   1       39.76       34.73      2.32 o 
   9  -4   1        5.94        8.40      2.98 o 
  -8  -3   1        0.12        3.53      1.38 o 
  -7  -3   1        4.22        5.01      1.35 o 
  -6  -3   1        3.81        6.73      1.86 o 
  -5  -3   1     1285.30     1276.49     24.35 o 
  -4  -3   1      244.27      222.11      4.11 o 
  -3  -3   1      224.37      205.91      3.83 o 
  -2  -3   1        2.84        4.11      0.36 o 
  -1  -3   1     2513.23     2454.64     48.52 o 
   0  -3   1        1.63        1.52      0.58 o 
   1  -3   1     3215.47     3410.61     41.58 o 
   2  -3   1     3073.54     3060.82     63.93 o 
   3  -3   1      112.65      126.51      3.85 o 
   4  -3   1      335.24      336.76      8.89 o 
   5  -3   1        0.44        1.68      0.53 o 
   6  -3   1      145.91      131.12      6.69 o 
   7  -3   1       70.90       62.65      4.93 o 
   8  -3   1       22.26       23.15      4.39 o 
   9  -3   1       85.82       87.66     10.12 o 
  -9  -2   1       41.53       48.84      6.12 o 
  -8  -2   1       52.90       47.46      5.35 o 
  -7  -2   1       23.55       20.69      2.39 o 
  -6  -2   1      435.86      414.18      8.89 o 
  -5  -2   1        3.74        5.75      0.96 o 
  -4  -2   1      245.11      240.56      4.38 o 
  -3  -2   1      806.10      833.33      7.18 o 
  -2  -2   1        6.30        9.47      0.60 o 
  -1  -2   1     2776.02     2954.79     45.66 o 
   0  -2   1      365.41      359.92      6.61 o 
   1  -2   1    26372.92    25642.21   1378.48 o 
   2  -2   1      219.37      265.18     10.70 o 
   3  -2   1      424.90      446.93      5.60 o 
   4  -2   1     1791.23     1947.83     38.35 o 
   5  -2   1      485.06      483.71      9.51 o 
   6  -2   1      162.64      158.77      9.37 o 
   7  -2   1       33.69       34.18      3.01 o 
   8  -2   1       34.65       34.39      2.80 o 
   9  -2   1        7.96        8.84      3.36 o 
  -9  -1   1       27.13       32.11      5.96 o 
  -8  -1   1      109.88      104.86      9.80 o 
  -7  -1   1       14.83       15.57      1.54 o 
  -6  -1   1       26.38       28.41      1.85 o 
  -5  -1   1       78.03       75.24      2.35 o 
  -4  -1   1      443.00      417.75      7.38 o 
  -3  -1   1       67.21       66.08      1.63 o 
  -2  -1   1    10239.32    11075.14    343.83 o 
  -1  -1   1      142.53      135.39      3.00 o 
   1  -1   1     1396.11     1338.99     21.76 o 
   2  -1   1       23.95       33.74      1.49 o 
   3  -1   1     1533.19     1488.89     14.77 o 
   4  -1   1     1193.11     1203.44     11.17 o 
   5  -1   1       20.73       20.78      1.05 o 
   6  -1   1       31.90       24.72      1.59 o 
   7  -1   1      501.41      520.43     10.41 o 
   8  -1   1       34.85       31.17      3.47 o 
  -9   0   1       67.20       60.61      7.40 o 
  -8   0   1      215.21      208.66      7.62 o 
  -7   0   1      173.27      186.22      7.47 o 
  -6   0   1      123.55      107.92      5.96 o 
  -5   0   1        3.32        3.78      0.40 o 
  -4   0   1       87.30       70.33      1.78 o 
  -3   0   1      241.19      253.40      4.69 o 
  -2   0   1      587.39      522.15     12.14 o 
  -1   0   1     2206.73     1783.23     21.36 o 
   1   0   1        1.49        3.81      0.30 o 
   2   0   1      804.06      748.85     10.66 o 
   3   0   1      557.49      539.73      8.12 o 
   4   0   1      175.70      165.49      4.35 o 
   5   0   1       20.62       20.94      1.50 o 
   6   0   1        3.28        3.82      0.85 o 
   7   0   1       67.77       72.18      2.94 o 
   8   0   1       16.09       13.77      2.14 o 
   9   0   1       13.39       25.78      4.31 o 
  -9   1   1       10.86       13.31      3.94 o 
  -8   1   1        4.08        5.42      2.66 o 
  -7   1   1      228.51      225.06      9.60 o 
  -6   1   1        0.23        1.76      0.43 o 
  -5   1   1      540.92      549.31     11.28 o 
  -4   1   1      211.75      206.85      4.76 o 
  -3   1   1       69.19       84.19      1.80 o 
  -2   1   1     4643.63     4928.17     73.67 o 
  -1   1   1      591.13      597.89      8.39 o 
   0   1   1      272.80      188.06      7.14 o 
   1   1   1      341.34      332.38      6.61 o 
   2   1   1      148.38      135.17      3.20 o 
   3   1   1       15.20        9.80      0.73 o 
   4   1   1      221.53      230.28      4.88 o 
   5   1   1      411.94      388.50      5.95 o 
   6   1   1       87.44       84.46      2.99 o 
   7   1   1       57.13       63.09      5.06 o 
   8   1   1       27.91       28.58      6.90 o 
   9   1   1       90.41      112.58     13.05 o 
  -9   2   1       49.48       48.46      3.83 o 
  -8   2   1        2.58        4.46      1.37 o 
  -7   2   1       73.84       73.37      5.35 o 
  -6   2   1      623.77      612.18     12.05 o 
  -5   2   1      257.49      255.19      6.09 o 
  -4   2   1     1145.16     1051.33     19.33 o 
  -3   2   1       99.81       98.44      2.99 o 
  -2   2   1     1882.86     1943.61     33.07 o 
  -1   2   1     2015.05     2110.87     26.47 o 
   0   2   1      970.42      992.07     11.18 o 
   1   2   1       40.64       44.75      1.06 o 
   2   2   1      414.02      460.99      4.13 o 
   3   2   1      254.70      274.95     10.37 o 
   4   2   1      862.53      828.61      6.95 o 
   5   2   1      225.23      199.88      7.13 o 
   6   2   1       27.15       30.19      2.78 o 
   7   2   1       45.64       43.22      4.13 o 
   8   2   1      302.40      295.16     12.97 o 
  -9   3   1       13.28       10.55      2.11 o 
  -8   3   1      126.69      132.88     10.44 o 
  -7   3   1        2.10        4.37      0.94 o 
  -6   3   1      183.39      171.00      4.34 o 
  -5   3   1        0.24        1.63      0.30 o 
  -4   3   1     2279.36     2315.84     65.74 o 
  -3   3   1      607.56      578.55      6.53 o 
  -2   3   1     3912.09     4269.02     36.91 o 
  -1   3   1      976.77      976.66     13.79 o 
   0   3   1      190.53      174.14      3.32 o 
   1   3   1     1414.04     1486.73     29.06 o 
   2   3   1      457.08      497.17      6.33 o 
   3   3   1        4.16        6.05      0.92 o 
   4   3   1       89.54       97.16      6.90 o 
   5   3   1      237.73      231.32     10.17 o 
   6   3   1       18.10       17.11      2.00 o 
   7   3   1        0.26        3.36      2.56 o 
   8   3   1        3.37        1.26      2.40 o 
  -9   4   1      227.36      227.31      9.27 o 
  -8   4   1       96.46       98.84      6.31 o 
  -7   4   1      209.81      204.76     10.28 o 
  -6   4   1      177.69      164.91      6.47 o 
  -5   4   1      110.53      100.22      5.33 o 
  -4   4   1       25.07       22.31      1.63 o 
  -3   4   1      341.35      386.09      7.03 o 
  -2   4   1     1054.28     1045.83     14.66 o 
  -1   4   1      298.56      310.20      6.41 o 
   0   4   1       44.16       20.91      1.02 o 
   1   4   1     2519.29     2551.71     43.98 o 
   2   4   1      281.16      300.88      6.15 o 
   3   4   1       76.45       82.15      2.81 o 
   4   4   1      353.16      346.87      9.10 o 
   5   4   1      149.25      160.17      7.05 o 
   6   4   1        5.70        8.37      1.97 o 
   7   4   1       18.83       19.05      3.01 o 
   8   4   1        1.20        1.27      1.07 o 
  -9   5   1        1.03        4.47      1.58 o 
  -8   5   1       14.51       18.43      3.30 o 
  -7   5   1      263.99      265.45      8.14 o 
  -6   5   1       28.92       24.71      2.44 o 
  -5   5   1       21.53       17.25      4.49 o 
  -4   5   1      530.01      479.44     13.60 o 
  -3   5   1      349.60      287.79      9.08 o 
  -2   5   1      586.87      635.74      4.70 o 
  -1   5   1      627.47      621.35     21.98 o 
   0   5   1       50.28       71.64      4.07 o 
   1   5   1      681.39      749.13     11.68 o 
   2   5   1     1567.66     1683.23     32.03 o 
   3   5   1      115.45      123.49      3.15 o 
   4   5   1      214.80      220.43      8.26 o 
   5   5   1       42.31       41.14      2.53 o 
   6   5   1       65.21       64.42      4.50 o 
   7   5   1       32.12       34.43      4.38 o 
  -9   6   1        6.53        8.35      2.13 o 
  -8   6   1      207.60      177.06     11.02 o 
  -7   6   1       29.23       26.76      2.28 o 
  -6   6   1       58.31       60.39      9.16 o 
  -5   6   1       69.85       61.38      3.88 o 
  -4   6   1       12.97       12.04      1.31 o 
  -3   6   1        4.03        2.87      0.86 o 
  -2   6   1      792.11      766.35      9.93 o 
  -1   6   1      446.95      426.22     10.01 o 
   0   6   1       80.13       68.20      3.07 o 
   1   6   1        0.27        4.82      1.33 o 
   2   6   1      392.33      404.37      6.44 o 
   3   6   1       71.13       72.08      3.41 o 
   4   6   1       64.77       64.88      3.73 o 
   5   6   1      143.10      141.15     10.36 o 
   6   6   1       59.02       59.82      4.89 o 
   7   6   1       44.56       50.41      8.17 o 
  -9   7   1        4.28        2.80      1.12 o 
  -8   7   1       45.89       45.03      5.05 o 
  -7   7   1      908.04      958.48     15.56 o 
  -6   7   1        0.32        1.62      1.17 o 
  -5   7   1      108.74      109.78      4.63 o 
  -4   7   1       82.27       71.58      2.83 o 
  -3   7   1        3.23        2.85      1.03 o 
  -2   7   1     1142.34     1084.18     18.79 o 
  -1   7   1      312.79      310.15      7.26 o 
   0   7   1      101.56      106.02      3.88 o 
   1   7   1       39.56       44.42      3.81 o 
   2   7   1      153.92      153.76      4.72 o 
   3   7   1      177.90      183.06      6.75 o 
   4   7   1      134.19      142.33      7.48 o 
   5   7   1      630.17      685.37     32.43 o 
   6   7   1      178.89      184.37      7.89 o 
  -8   8   1       98.07       93.34      8.65 o 
  -7   8   1      151.67      150.23      6.46 o 
  -6   8   1       27.74       30.42      3.23 o 
  -5   8   1        3.93        4.56      1.48 o 
  -4   8   1       49.26       50.64      2.64 o 
  -3   8   1       68.45       65.61      3.84 o 
  -2   8   1      240.72      243.81      7.36 o 
  -1   8   1      488.42      496.46     11.99 o 
   0   8   1       28.21       35.94      2.39 o 
   1   8   1       26.49       23.83      1.78 o 
   2   8   1       33.79       32.52      2.44 o 
   3   8   1      237.51      242.24      7.29 o 
   4   8   1      201.14      202.72     11.24 o 
   5   8   1      144.90      156.83     13.87 o 
  -8   9   1       73.92       83.57     14.17 o 
  -7   9   1       62.73       64.73      4.51 o 
  -6   9   1        5.73        6.01      1.34 o 
  -5   9   1      185.71      193.09      6.91 o 
  -4   9   1      228.33      256.97      8.64 o 
  -3   9   1      441.18      440.71     16.11 o 
  -2   9   1      227.51      226.55     10.64 o 
  -1   9   1      118.30      101.72      3.50 o 
   0   9   1      723.65      730.07     22.48 o 
   1   9   1       29.07       26.61      2.27 o 
   2   9   1       27.63       22.40      2.31 o 
   3   9   1      416.69      450.27     18.87 o 
   4   9   1       45.89       47.75      3.42 o 
   5   9   1       16.01       15.72      3.07 o 
  -7  10   1       11.27        9.26      4.98 o 
  -6  10   1       21.62       22.21      2.27 o 
  -5  10   1      121.12      124.36      5.81 o 
  -4  10   1      108.66      104.30      5.11 o 
  -3  10   1      383.24      368.49     10.86 o 
  -2  10   1        8.11        8.05      1.57 o 
  -1  10   1       21.58       22.70      3.44 o 
   0  10   1       63.80       60.18      3.79 o 
   1  10   1       30.94       29.37      3.08 o 
   2  10   1      201.23      204.03      6.37 o 
   3  10   1       92.86       93.84      6.36 o 
   4  10   1        0.17        2.33      3.41 o 
  -6  11   1        0.04        2.97      1.22 o 
  -5  11   1        0.07        6.30      1.61 o 
  -4  11   1      250.05      257.31     12.28 o 
  -3  11   1      346.96      351.27     12.20 o 
  -2  11   1       16.07       15.34      1.90 o 
  -1  11   1      112.71      113.19      6.11 o 
   0  11   1        0.06        6.12      1.43 o 
   1  11   1       74.15       76.87      4.90 o 
   2  11   1       32.53       40.09      5.25 o 
  -5  12   1        1.19        5.42      1.54 o 
  -4  12   1       38.02       41.06      6.93 o 
  -3  12   1       36.08       44.02      4.50 o 
  -2  12   1       73.79       85.04      6.11 o 
  -1  12   1        8.52        8.82      2.18 o 
   0  12   1        5.96        4.74      1.29 o 
   1  12   1       17.24       22.64      4.58 o 
   0 -13   2       16.73       23.73      4.78 o 
   1 -13   2        1.03        2.66      1.19 o 
   2 -13   2        0.30        3.26      1.94 o 
   3 -13   2       45.96       35.98      3.35 o 
   4 -13   2       22.29       14.45      2.44 o 
  -2 -12   2       51.88       56.44      4.96 o 
  -1 -12   2      233.84      257.78      8.66 o 
   0 -12   2        0.04        2.23      1.55 o 
   1 -12   2       74.31       77.74      5.08 o 
   2 -12   2        1.99        5.24      1.31 o 
   3 -12   2       72.28       74.14      7.82 o 
   4 -12   2       43.13       53.01      3.78 o 
   5 -12   2       17.48       13.72      2.02 o 
   6 -12   2       41.37       35.08      3.67 o 
  -3 -11   2       14.63       12.60      2.43 o 
  -2 -11   2        0.29        2.10      2.03 o 
  -1 -11   2       57.33       55.93      4.67 o 
   0 -11   2       79.86       87.55      9.00 o 
   1 -11   2      132.14      143.17      8.29 o 
   2 -11   2      118.05      119.96      4.29 o 
   3 -11   2        0.12        2.35      1.23 o 
   4 -11   2      157.57      161.46      6.08 o 
   5 -11   2       85.11       75.66      4.91 o 
   6 -11   2       17.50       20.68      1.80 o 
   7 -11   2       17.32       13.98      3.02 o 
  -4 -10   2       26.33       24.45      3.74 o 
  -3 -10   2        1.24        2.96      1.25 o 
  -2 -10   2      529.29      549.94     36.32 o 
  -1 -10   2      127.82      118.06      5.50 o 
   0 -10   2      387.01      382.53      9.64 o 
   1 -10   2       91.98       86.82      4.67 o 
   2 -10   2      313.11      303.83      6.88 o 
   3 -10   2        6.36       11.06      2.05 o 
   4 -10   2      133.61      132.72      8.86 o 
   5 -10   2       16.68       20.21      2.49 o 
   6 -10   2       92.03       97.31      9.47 o 
   7 -10   2       61.95       68.03      5.36 o 
  -5  -9   2       89.37       85.47     10.28 o 
  -4  -9   2       70.30       76.60      7.72 o 
  -3  -9   2      153.67      170.79     11.76 o 
  -2  -9   2      147.39      153.42     11.18 o 
  -1  -9   2       21.90       23.32      3.30 o 
   0  -9   2      381.94      369.59     12.36 o 
   1  -9   2      688.54      660.66     11.70 o 
   2  -9   2      184.96      172.81      7.03 o 
   3  -9   2      172.13      169.76      6.09 o 
   4  -9   2      288.88      299.11     11.47 o 
   5  -9   2       35.44       27.74      3.29 o 
   6  -9   2      492.94      494.64      7.44 o 
   7  -9   2        0.98        2.40      0.98 o 
   8  -9   2        4.93        4.39      1.17 o 
  -6  -8   2       99.68      100.03      7.61 o 
  -5  -8   2        4.92        9.80      2.01 o 
  -4  -8   2        7.45        8.69      1.18 o 
  -3  -8   2       81.15       80.51      2.97 o 
  -2  -8   2       98.00       97.37      7.32 o 
  -1  -8   2      508.71      508.14     12.82 o 
   0  -8   2       65.00       65.32      4.51 o 
   1  -8   2      280.79      265.17      7.67 o 
   2  -8   2       42.36       41.15      2.92 o 
   3  -8   2       75.09       81.32      3.61 o 
   4  -8   2       45.63       49.59      6.03 o 
   5  -8   2      522.50      512.50     15.99 o 
   6  -8   2      186.52      165.12     10.68 o 
   7  -8   2       44.61       35.31      2.36 o 
   8  -8   2       88.60       97.75     14.78 o 
  -7  -7   2        0.88        1.28      3.70 o 
  -6  -7   2       42.15       45.06      5.59 o 
  -5  -7   2       55.04       62.38      5.86 o 
  -4  -7   2       20.71       15.55      1.80 o 
  -3  -7   2       38.89       38.05      2.54 o 
  -2  -7   2       14.53       17.47      3.31 o 
  -1  -7   2      380.04      382.63      7.29 o 
   0  -7   2      516.90      510.19     11.79 o 
   1  -7   2        1.13        3.09      0.87 o 
   2  -7   2      742.16      713.90     16.95 o 
   3  -7   2      539.68      474.28      8.80 o 
   4  -7   2      116.88      133.32      4.17 o 
   5  -7   2       32.72       45.41      2.64 o 
   6  -7   2       58.41       53.86      2.33 o 
   7  -7   2        0.77        1.49      0.84 o 
   8  -7   2       68.64       79.53     10.70 o 
   9  -7   2        4.71        5.17      2.08 o 
  -7  -6   2        0.02        2.25      4.31 o 
  -6  -6   2        5.38        9.41      1.69 o 
  -5  -6   2      269.72      278.50      7.23 o 
  -4  -6   2      767.64      739.84     10.76 o 
  -3  -6   2       12.89       16.31      1.18 o 
  -2  -6   2      304.13      316.15      5.72 o 
  -1  -6   2      200.43      230.45      4.94 o 
   0  -6   2      117.77      112.48      9.06 o 
   1  -6   2      594.55      630.58      4.42 o 
   2  -6   2       68.12       53.58      3.21 o 
   3  -6   2       79.27       86.80      4.66 o 
   4  -6   2        1.05        5.79      0.99 o 
   5  -6   2        0.80        3.50      0.97 o 
   6  -6   2       20.45       21.11      1.95 o 
   7  -6   2      120.61      121.01      5.61 o 
   8  -6   2      103.20      106.49      3.65 o 
   9  -6   2       88.32       85.34      6.81 o 
  -8  -5   2       37.48       41.54      5.70 o 
  -7  -5   2       47.42       52.68      4.46 o 
  -6  -5   2        0.17        4.69      2.08 o 
  -5  -5   2      163.68      146.87      4.67 o 
  -4  -5   2       64.22       64.73      2.78 o 
  -3  -5   2      391.76      384.23      7.05 o 
  -2  -5   2       60.74       79.75      2.54 o 
  -1  -5   2      531.58      508.21      9.30 o 
   0  -5   2        3.18        3.94      0.92 o 
   1  -5   2     1436.69     1489.34     22.01 o 
   2  -5   2     1842.27     1969.66     24.96 o 
   3  -5   2      417.05      480.49      9.58 o 
   4  -5   2      215.37      170.36      3.74 o 
   5  -5   2      209.80      200.28      5.56 o 
   6  -5   2        0.27        2.47      0.86 o 
   7  -5   2        1.60        4.47      1.19 o 
   8  -5   2       37.67       32.80      2.50 o 
   9  -5   2       37.36       36.65      5.17 o 
  -8  -4   2       33.40       29.45      5.75 o 
  -7  -4   2        6.07        5.96      1.58 o 
  -6  -4   2      118.63      101.20      7.16 o 
  -5  -4   2      119.62      107.32      4.76 o 
  -4  -4   2      194.40      185.80      4.39 o 
  -3  -4   2     1481.48     1524.77     10.12 o 
  -2  -4   2       31.92       32.01      1.10 o 
  -1  -4   2      187.48      205.44      8.30 o 
   0  -4   2      488.57      487.60     10.66 o 
   1  -4   2      397.59      382.25      8.38 o 
   2  -4   2     2309.63     2328.42     33.46 o 
   3  -4   2       19.39       15.44      1.06 o 
   4  -4   2      199.70      210.68      5.44 o 
   5  -4   2      198.73      178.01      5.29 o 
   6  -4   2      227.87      234.18      6.86 o 
   7  -4   2       23.86       23.00      1.88 o 
   8  -4   2       13.21       10.33      1.47 o 
   9  -4   2       19.39       19.01      4.37 o 
  -8  -3   2       57.61       54.27      6.82 o 
  -7  -3   2       47.90       41.14      5.38 o 
  -6  -3   2       82.20       83.46      2.44 o 
  -5  -3   2       14.10       15.85      1.31 o 
  -4  -3   2      305.31      300.17      4.72 o 
  -3  -3   2       27.98       21.56      0.79 o 
  -2  -3   2      586.85      582.87     12.86 o 
  -1  -3   2     1151.21     1164.49     25.16 o 
   0  -3   2      699.93      687.72     19.00 o 
   1  -3   2      822.50      744.43      9.16 o 
   2  -3   2     1446.16     1419.67     27.00 o 
   3  -3   2      206.27      225.07      8.57 o 
   4  -3   2      372.29      371.52     12.19 o 
   5  -3   2        0.50        2.75      0.91 o 
   6  -3   2      182.58      168.74      6.30 o 
   7  -3   2      115.59      118.18      9.80 o 
   8  -3   2      267.95      275.68      9.16 o 
   9  -3   2        6.75        9.80      2.66 o 
  -9  -2   2        4.27        5.70      2.29 o 
  -8  -2   2       14.35       15.18      3.67 o 
  -7  -2   2      308.43      293.64      8.44 o 
  -6  -2   2       67.37       64.18      2.82 o 
  -5  -2   2       28.39       27.42      0.93 o 
  -4  -2   2       55.23       64.05      1.73 o 
  -3  -2   2      276.41      216.88      2.85 o 
  -2  -2   2      804.20      766.59     15.16 o 
  -1  -2   2        1.94        6.24      1.41 o 
   0  -2   2     3203.14     3362.29     35.84 o 
   1  -2   2        4.57        9.28      2.03 o 
   2  -2   2     1692.84     1659.13     43.84 o 
   3  -2   2     1214.57     1239.82     36.18 o 
   4  -2   2        2.85        4.19      0.85 o 
   5  -2   2       11.53        8.32      1.03 o 
   6  -2   2      102.50       90.16      4.62 o 
   7  -2   2      338.48      333.45      9.80 o 
   8  -2   2       70.72       63.20      9.45 o 
   9  -2   2       28.85       25.94      5.01 o 
  -9  -1   2       49.90       56.29      7.67 o 
  -8  -1   2      101.70      103.16      9.80 o 
  -7  -1   2       67.32       65.19      2.18 o 
  -6  -1   2       39.29       39.66      1.91 o 
  -5  -1   2       38.90       44.59      1.52 o 
  -4  -1   2       22.17       28.47      1.36 o 
  -3  -1   2      110.05      128.22      2.97 o 
  -2  -1   2    16639.62    14862.89    799.22 o 
  -1  -1   2     5268.18     5786.27     51.54 o 
   0  -1   2      144.58       89.02      7.48 o 
   1  -1   2     1793.48     1802.33     29.10 o 
   2  -1   2       54.97       60.39      1.43 o 
   3  -1   2      108.17       92.90      2.22 o 
   4  -1   2      358.33      383.82      6.30 o 
   5  -1   2      132.98      124.62      2.53 o 
   6  -1   2       48.41       40.60      4.07 o 
   7  -1   2      102.53      105.09      3.67 o 
   8  -1   2       70.21       66.63      5.41 o 
   9  -1   2      120.54      127.02     13.31 o 
  -9   0   2       41.29       41.43      7.51 o 
  -8   0   2        8.18        9.84      1.66 o 
  -7   0   2       21.37       18.00      1.91 o 
  -6   0   2      854.87      849.47     26.05 o 
  -5   0   2     1268.47     1349.33     29.86 o 
  -4   0   2      210.59      208.92      4.29 o 
  -3   0   2      128.21      133.79      3.08 o 
  -1   0   2      735.77      758.67      5.81 o 
   1   0   2      434.91      465.75      6.67 o 
   2   0   2      157.64      166.22      3.11 o 
   3   0   2       74.14       58.37      1.72 o 
   4   0   2       99.08      109.40      2.73 o 
   5   0   2      214.13      214.24      6.60 o 
   6   0   2       65.90       60.46      2.98 o 
   7   0   2       23.78       26.48      6.31 o 
   8   0   2       36.52       40.14      8.97 o 
   9   0   2       94.10      100.39     10.81 o 
  -9   1   2       26.98       26.63      5.33 o 
  -8   1   2      143.71      149.64     14.30 o 
  -7   1   2      120.48      127.48      4.47 o 
  -6   1   2      133.15      141.54      4.17 o 
  -5   1   2       71.78       70.26      2.89 o 
  -4   1   2      471.20      448.10      8.95 o 
  -3   1   2     1990.48     2163.54     29.39 o 
  -2   1   2     1428.07     1408.72     23.95 o 
  -1   1   2      108.19       99.63      2.52 o 
   0   1   2     3743.02     4001.27     31.36 o 
   1   1   2      913.08      871.15      7.46 o 
   2   1   2       13.60       19.23      0.78 o 
   3   1   2       39.92       43.95      1.78 o 
   4   1   2       10.10        8.63      0.82 o 
   5   1   2        4.75        4.49      1.14 o 
   6   1   2      153.21      153.89      6.71 o 
   7   1   2        1.54        3.56      1.19 o 
   8   1   2       80.35       78.59     10.15 o 
  -9   2   2       24.76       22.07      3.05 o 
  -8   2   2       45.29       43.29      3.41 o 
  -7   2   2        0.83        2.41      0.65 o 
  -6   2   2      171.85      170.16      4.68 o 
  -5   2   2        4.90        3.71      0.88 o 
  -4   2   2      879.96      904.90      9.25 o 
  -3   2   2       51.79       42.99      3.06 o 
  -2   2   2       21.78       25.29      0.71 o 
  -1   2   2      768.18      647.94     13.07 o 
   0   2   2     1206.86     1153.46     12.31 o 
   1   2   2     2004.50     1995.39     25.31 o 
   2   2   2       63.38       52.61      2.23 o 
   3   2   2      598.50      590.12     18.49 o 
   4   2   2      720.46      783.84     10.62 o 
   5   2   2      523.94      533.72     13.26 o 
   6   2   2       15.09       14.89      2.26 o 
   7   2   2       26.51       27.31      4.74 o 
   8   2   2       56.33       57.39      9.48 o 
  -9   3   2       21.42       19.22      2.81 o 
  -8   3   2        6.33        9.13      3.17 o 
  -7   3   2       86.23       81.96      4.10 o 
  -6   3   2      159.06      139.88      3.76 o 
  -5   3   2      536.64      552.52      9.64 o 
  -4   3   2      156.94      170.65      7.74 o 
  -3   3   2     1866.82     1868.61     27.44 o 
  -2   3   2      259.82      323.89      8.11 o 
  -1   3   2     1214.56     1271.70     21.55 o 
   0   3   2      260.79      194.13      5.13 o 
   1   3   2       10.73        7.29      0.43 o 
   2   3   2       91.30      110.14      2.01 o 
   3   3   2      398.42      413.99     11.92 o 
   4   3   2      120.18      115.34     13.77 o 
   5   3   2      171.74      186.32      7.09 o 
   6   3   2      114.51      108.82      7.56 o 
   7   3   2      160.32      165.91     14.49 o 
   8   3   2        0.08        1.90      1.12 o 
  -9   4   2        0.90        4.04      1.68 o 
  -8   4   2        4.11        5.93      1.92 o 
  -7   4   2       34.40       31.48      2.96 o 
  -6   4   2      498.84      514.50     10.66 o 
  -5   4   2       80.67       97.27      4.29 o 
  -4   4   2      255.86      223.44      7.06 o 
  -3   4   2       77.50       70.14      2.14 o 
  -2   4   2      813.95      954.87      7.36 o 
  -1   4   2        1.37        3.43      0.80 o 
   0   4   2     3059.14     3382.25     34.09 o 
   1   4   2      334.72      359.63      7.31 o 
   2   4   2      403.28      408.08      8.13 o 
   3   4   2      642.23      675.93      9.64 o 
   4   4   2      758.99      783.14     41.30 o 
   5   4   2      205.29      204.77      9.56 o 
   6   4   2        5.99        9.58      1.91 o 
   7   4   2        1.03        3.84      1.56 o 
  -9   5   2       39.00       24.81      4.29 o 
  -8   5   2      224.63      233.29     17.41 o 
  -7   5   2      117.69      125.63      7.00 o 
  -6   5   2     1088.99     1066.09     57.34 o 
  -5   5   2       20.62       18.65      1.67 o 
  -4   5   2        5.59        9.11      3.15 o 
  -3   5   2     1134.16     1250.05     20.52 o 
  -2   5   2     1616.35     1755.88     22.54 o 
  -1   5   2      819.67      734.13      7.55 o 
   0   5   2       41.80       31.85      2.19 o 
   1   5   2      597.06      739.04     20.20 o 
   2   5   2        5.39        5.96      0.81 o 
   3   5   2      160.68      145.59      3.61 o 
   4   5   2       19.85       28.10      3.22 o 
   5   5   2       20.93       23.62      2.45 o 
   6   5   2      118.67      126.05      5.14 o 
   7   5   2       18.19       21.27      8.52 o 
  -9   6   2      400.09      417.88     19.97 o 
  -8   6   2        0.39        2.83      1.21 o 
  -7   6   2      284.57      286.47      7.98 o 
  -6   6   2       14.76       12.48      2.68 o 
  -5   6   2      321.15      314.92      9.15 o 
  -4   6   2       31.07       25.32      2.71 o 
  -3   6   2      170.38      173.40      4.56 o 
  -2   6   2      369.43      384.78      9.17 o 
  -1   6   2      225.31      173.48      5.66 o 
   0   6   2      485.77      474.16      5.83 o 
   1   6   2      362.02      379.46      9.21 o 
   2   6   2       39.77       31.55      2.39 o 
   3   6   2        0.91        3.08      1.52 o 
   4   6   2       90.72       87.98      8.02 o 
   5   6   2      126.88      129.66      4.14 o 
   6   6   2       68.88       60.85      5.99 o 
   7   6   2       54.81       51.45      4.34 o 
  -9   7   2       12.67       11.45      2.62 o 
  -8   7   2       49.59       48.29      6.66 o 
  -7   7   2       27.38       24.84      2.08 o 
  -6   7   2        0.16        1.62      0.78 o 
  -5   7   2       10.86        8.81      1.36 o 
  -4   7   2       80.12       83.01      4.51 o 
  -3   7   2     1056.10     1051.62     20.50 o 
  -2   7   2      236.04      237.37      6.66 o 
  -1   7   2        0.42        3.24      1.76 o 
   0   7   2      236.18      244.82      6.87 o 
   1   7   2       89.20       89.81      3.72 o 
   2   7   2       11.08        9.44      1.58 o 
   3   7   2       11.17       13.44      3.56 o 
   4   7   2      439.22      460.72     14.70 o 
   5   7   2       94.37      101.47      7.99 o 
   6   7   2        7.52        8.34      2.12 o 
  -8   8   2      184.97      196.96     10.19 o 
  -7   8   2       15.58        9.03      1.28 o 
  -6   8   2       79.50       76.36      3.40 o 
  -5   8   2       33.74       41.20      3.98 o 
  -4   8   2      343.84      349.35     14.20 o 
  -3   8   2        7.03       13.13      1.39 o 
  -2   8   2     1896.70     1940.07     27.01 o 
  -1   8   2        0.39        4.21      2.00 o 
   0   8   2      211.50      204.50      6.36 o 
   1   8   2      113.02      116.54      3.85 o 
   2   8   2       36.64       39.67      1.83 o 
   3   8   2      118.65      132.06      5.69 o 
   4   8   2       18.11       12.91      2.05 o 
   5   8   2        2.53        4.72      1.55 o 
  -8   9   2        3.46        4.33      2.61 o 
  -7   9   2       51.29       52.28      5.02 o 
  -6   9   2      116.04      119.89      6.85 o 
  -5   9   2        5.55        7.39      1.60 o 
  -4   9   2      213.83      204.51      6.41 o 
  -3   9   2      511.64      511.16     12.03 o 
  -2   9   2      837.12      804.11     24.67 o 
  -1   9   2        1.99        5.27      1.55 o 
   0   9   2        9.94        7.27      1.48 o 
   1   9   2       45.77       39.42      3.27 o 
   2   9   2      101.60      104.15      8.18 o 
   3   9   2      112.25      124.31      5.52 o 
   4   9   2      294.23      329.82     13.30 o 
  -7  10   2        9.94        8.85      2.90 o 
  -6  10   2      187.51      206.85     12.10 o 
  -5  10   2       27.59       21.01      2.36 o 
  -4  10   2        4.88        3.69      1.38 o 
  -3  10   2        0.26        6.05      1.60 o 
  -2  10   2       38.46       40.63      4.07 o 
  -1  10   2      153.82      147.29      5.72 o 
   0  10   2        0.20        5.23      2.05 o 
   1  10   2       72.45       76.56      4.35 o 
   2  10   2       59.37       56.35      6.66 o 
   3  10   2       12.95       20.60      2.80 o 
  -6  11   2       82.95       88.75      6.46 o 
  -5  11   2      142.51      162.30      5.86 o 
  -4  11   2        2.73        5.22      1.83 o 
  -3  11   2       25.05       30.10      2.86 o 
  -2  11   2       25.98       26.83      2.89 o 
  -1  11   2       91.12       91.45      5.73 o 
   0  11   2       39.94       35.74      3.98 o 
   1  11   2       34.76       52.20      4.70 o 
   2  11   2        6.22        6.32      1.99 o 
  -5  12   2       60.29       62.97      4.36 o 
  -4  12   2      112.44      121.56      7.48 o 
  -3  12   2        6.07        4.87      1.45 o 
  -2  12   2        6.56        4.96      1.72 o 
  -1  12   2        8.98        7.05      2.85 o 
   0  12   2       38.23       48.65      4.09 o 
   0 -13   3        7.23        5.01      1.38 o 
   1 -13   3       32.47       28.38      3.05 o 
   2 -13   3       14.47       13.12      1.92 o 
   3 -13   3       28.32       42.42      4.84 o 
   4 -13   3       21.85       24.75      4.45 o 
  -2 -12   3        1.72        3.84      1.22 o 
  -1 -12   3      141.44      149.65      7.08 o 
   0 -12   3       79.17       60.78      5.06 o 
   1 -12   3        3.40        8.88      1.55 o 
   2 -12   3        1.81        4.87      1.47 o 
   3 -12   3       44.35       35.06      4.00 o 
   4 -12   3       77.75       92.15      5.76 o 
   5 -12   3      254.67      259.79     11.49 o 
   6 -12   3      112.26      116.20      7.63 o 
  -3 -11   3      116.20      116.51      8.73 o 
  -2 -11   3       76.18       73.33      4.74 o 
  -1 -11   3        2.74        5.22      1.44 o 
   0 -11   3      186.16      184.40     12.23 o 
   1 -11   3      158.80      175.83      7.45 o 
   2 -11   3       79.64       73.98      5.05 o 
   3 -11   3      107.08      109.07      6.86 o 
   4 -11   3       85.64       96.67      5.22 o 
   5 -11   3        0.76        5.67      1.57 o 
   6 -11   3       10.92       11.02      1.71 o 
   7 -11   3       13.30       17.22      3.13 o 
  -5 -10   3       41.63       37.61      3.64 o 
  -4 -10   3       23.57       24.57      3.58 o 
  -3 -10   3        9.26        7.80      1.62 o 
  -2 -10   3       45.03       46.36      6.35 o 
  -1 -10   3      348.12      357.56     10.57 o 
   0 -10   3       96.98       83.86      3.77 o 
   1 -10   3       77.51       67.71      4.06 o 
   2 -10   3       17.00       17.29      1.98 o 
   3 -10   3      182.39      179.21      7.43 o 
   4 -10   3       18.25       19.87      1.90 o 
   5 -10   3        3.30        4.26      1.54 o 
   6 -10   3       15.07       11.05      2.79 o 
   7 -10   3       12.77       14.10      4.68 o 
  -5  -9   3        5.02        7.90      6.55 o 
  -4  -9   3        0.52        3.38      1.66 o 
  -3  -9   3       31.30       27.54      2.59 o 
  -2  -9   3       13.46       16.15      1.81 o 
  -1  -9   3        2.01        0.85      1.21 o 
   0  -9   3      719.12      677.58     23.74 o 
   1  -9   3       17.70       14.00      1.66 o 
   2  -9   3      267.13      249.41      7.67 o 
   3  -9   3        1.62        2.67      1.19 o 
   4  -9   3      545.89      564.32     17.80 o 
   5  -9   3       81.38       74.56      3.80 o 
   6  -9   3        1.43        3.53      1.13 o 
   7  -9   3       22.89       24.70      2.42 o 
   8  -9   3       55.35       56.59      5.71 o 
  -6  -8   3       11.67       14.49      2.55 o 
  -5  -8   3       13.44       14.53      2.10 o 
  -4  -8   3      118.29      108.54      4.16 o 
  -3  -8   3       60.88       56.79      2.62 o 
  -2  -8   3       35.77       44.33      5.74 o 
  -1  -8   3      104.91      107.23      4.52 o 
   0  -8   3      125.31      103.47     10.57 o 
   1  -8   3       41.25       36.74      2.15 o 
   2  -8   3      201.83      189.06      5.70 o 
   3  -8   3      394.01      399.34      8.98 o 
   4  -8   3       82.60       67.32      4.16 o 
   5  -8   3      377.18      281.22     16.41 o 
   6  -8   3       34.80       38.28      2.93 o 
   7  -8   3       15.10       12.47      2.05 o 
   8  -8   3      101.63       98.58      4.70 o 
  -7  -7   3       43.76       46.45      7.35 o 
  -6  -7   3       86.48       95.74      7.27 o 
  -5  -7   3       41.26       45.27      3.71 o 
  -4  -7   3      622.30      629.27     19.42 o 
  -3  -7   3        5.90        6.90      1.24 o 
  -2  -7   3       65.27       61.73      2.96 o 
  -1  -7   3      395.04      426.00      8.07 o 
   0  -7   3      167.88      152.23      4.53 o 
   1  -7   3      300.94      305.37      7.60 o 
   2  -7   3       61.61       53.71      4.05 o 
   3  -7   3       42.60       36.66      1.84 o 
   4  -7   3      230.43      227.38      9.28 o 
   5  -7   3     1411.02     1395.88     22.96 o 
   6  -7   3       55.09       56.78      3.83 o 
   7  -7   3       11.60       12.07      2.34 o 
   8  -7   3       37.24       32.44      4.04 o 
   9  -7   3       70.80       70.09      5.93 o 
  -7  -6   3        0.02        3.12      1.86 o 
  -6  -6   3        0.18        1.70      1.25 o 
  -5  -6   3      133.62      113.42      4.83 o 
  -4  -6   3       28.11       26.35      2.21 o 
  -3  -6   3      841.45      833.09     17.83 o 
  -2  -6   3     2470.12     2520.95     35.25 o 
  -1  -6   3      130.34      125.86      4.09 o 
   0  -6   3       12.98        9.16      0.88 o 
   1  -6   3      334.63      322.00     10.80 o 
   2  -6   3      203.57      157.81      4.39 o 
   3  -6   3      976.61      949.33     12.16 o 
   4  -6   3      272.12      276.33      7.47 o 
   5  -6   3       17.87       22.29      1.84 o 
   6  -6   3        2.97        4.14      1.81 o 
   7  -6   3      139.14      135.64      6.04 o 
   8  -6   3       17.81       13.70      1.72 o 
   9  -6   3       94.67      109.98      8.73 o 
  -8  -5   3       36.41       39.52      5.91 o 
  -7  -5   3        7.90        6.42      1.52 o 
  -6  -5   3       88.28       80.45      5.33 o 
  -5  -5   3       87.98       77.01      4.04 o 
  -4  -5   3       78.91       69.94      2.93 o 
  -3  -5   3      177.24      177.17      3.90 o 
  -2  -5   3        1.34        2.48      0.72 o 
  -1  -5   3       14.40       21.91      1.10 o 
   0  -5   3        0.03        2.59      0.59 o 
   1  -5   3       20.83       25.15      0.96 o 
   2  -5   3     2000.55     2163.17     65.25 o 
   3  -5   3      100.60       93.38      2.73 o 
   4  -5   3      465.57      483.68      7.50 o 
   5  -5   3       56.08       51.39      2.43 o 
   6  -5   3      296.38      290.95     13.11 o 
   7  -5   3      109.75      109.86      5.57 o 
   8  -5   3        5.74        8.80      1.18 o 
   9  -5   3        0.16        5.35      2.32 o 
  -8  -4   3       40.32       31.10      6.39 o 
  -7  -4   3       25.40       25.39      3.36 o 
  -6  -4   3      368.18      368.07     18.03 o 
  -5  -4   3       79.11       76.18      3.46 o 
  -4  -4   3       55.78       46.73      1.60 o 
  -3  -4   3        0.65        2.25      0.67 o 
  -2  -4   3       13.90       11.73      0.68 o 
  -1  -4   3       21.81       31.65      1.44 o 
   0  -4   3       49.52       55.22      1.76 o 
   1  -4   3        3.01        4.15      0.49 o 
   2  -4   3       13.53       20.58      1.65 o 
   3  -4   3      527.22      528.03      9.57 o 
   4  -4   3     1635.82     1779.01      9.82 o 
   5  -4   3      153.75      153.79      9.48 o 
   6  -4   3       47.83       46.44      4.63 o 
   7  -4   3       28.68       36.43      3.91 o 
   8  -4   3      457.87      456.28     18.61 o 
   9  -4   3        1.26        0.80      1.65 o 
  -8  -3   3        6.12        5.06      2.50 o 
  -7  -3   3      250.60      244.36     11.42 o 
  -6  -3   3       69.62       61.17      2.38 o 
  -5  -3   3      269.91      248.71      5.29 o 
  -4  -3   3       98.14      102.50      3.35 o 
  -3  -3   3      470.64      543.04      8.52 o 
  -2  -3   3       23.41       22.09      0.92 o 
  -1  -3   3     1158.55     1253.39     26.83 o 
   0  -3   3      956.66      824.37     20.18 o 
   1  -3   3     1280.88     1262.62     23.85 o 
   2  -3   3      149.64      178.93      3.77 o 
   3  -3   3       14.83        4.95      0.68 o 
   4  -3   3        8.12        8.83      1.43 o 
   5  -3   3       21.73       28.30      1.59 o 
   6  -3   3      469.94      455.28      8.58 o 
   7  -3   3       16.74       14.73      1.68 o 
   8  -3   3        5.24        8.47      2.00 o 
   9  -3   3      214.17      216.43     21.84 o 
  -9  -2   3       40.84       54.80      7.46 o 
  -8  -2   3        0.56        2.50      2.08 o 
  -7  -2   3       43.06       49.98      8.60 o 
  -6  -2   3        4.77        4.82      1.01 o 
  -5  -2   3      700.15      666.88      8.92 o 
  -4  -2   3      185.28      163.60      3.97 o 
  -3  -2   3      452.91      459.27      3.03 o 
  -2  -2   3      432.51      384.46      7.03 o 
   0  -2   3      750.34      735.58     12.81 o 
   1  -2   3       10.84       15.65      1.16 o 
   2  -2   3      969.18     1113.45     27.10 o 
   3  -2   3      347.74      352.86     12.66 o 
   4  -2   3      276.18      285.85      7.23 o 
   5  -2   3       99.70      100.70      3.24 o 
   6  -2   3      165.24      167.91      5.07 o 
   7  -2   3       67.75       74.40      2.21 o 
   8  -2   3        0.28        5.76      1.64 o 
   9  -2   3       17.85       13.21      3.20 o 
  -9  -1   3      111.94      108.43     11.82 o 
  -8  -1   3       89.43       88.46      8.89 o 
  -7  -1   3      136.93      139.43      5.68 o 
  -6  -1   3       57.97       56.24      2.36 o 
  -5  -1   3      113.53      117.75      3.56 o 
  -4  -1   3       64.86       58.98      1.71 o 
  -3  -1   3      110.95       90.53      2.25 o 
  -2  -1   3    48427.07    53256.12   2862.89 o 
  -1  -1   3     1056.62      970.45      7.26 o 
   0  -1   3     2115.98     2208.94     24.18 o 
   1  -1   3     1985.34     1933.65     31.15 o 
   2  -1   3     5725.32     5940.39     98.03 o 
   3  -1   3        5.04        3.23      0.26 o 
   4  -1   3        7.73        6.13      0.89 o 
   5  -1   3        0.09        1.36      0.41 o 
   6  -1   3      139.94      129.66      8.03 o 
   7  -1   3        4.57        5.64      2.00 o 
   8  -1   3       64.07       62.62      5.44 o 
   9  -1   3        0.37        8.89      3.41 o 
  -9   0   3       60.64       58.58      7.19 o 
  -8   0   3      134.28      133.48      3.66 o 
  -7   0   3       93.76       88.63      4.40 o 
  -6   0   3      108.92      100.25      2.90 o 
  -5   0   3       18.19       18.59      1.15 o 
  -4   0   3       81.96      102.07      2.16 o 
  -3   0   3       47.73       33.12      0.91 o 
  -2   0   3       17.22       11.00      0.76 o 
  -1   0   3     1000.65     1010.68      9.81 o 
   0   0   3      151.99      142.33      3.30 o 
   1   0   3     7524.70     8477.38    322.36 o 
   2   0   3      376.94      350.63      6.40 o 
   3   0   3      884.54     1067.29     10.82 o 
   4   0   3     1478.96     1573.08     11.24 o 
   5   0   3        5.74        4.76      1.27 o 
   6   0   3      249.86      251.69      7.13 o 
   7   0   3      316.17      310.23     11.28 o 
   8   0   3        9.51       11.76      1.71 o 
   9   0   3      120.61      136.60     15.34 o 
  -9   1   3        3.63       11.29      3.73 o 
  -8   1   3       11.75       12.30      2.13 o 
  -7   1   3      372.80      399.02     12.33 o 
  -6   1   3      407.92      409.60     10.96 o 
  -5   1   3      398.75      406.18      4.26 o 
  -4   1   3      191.05      185.07      4.63 o 
  -3   1   3        0.40        1.26      0.48 o 
  -2   1   3       92.63       70.41      3.22 o 
  -1   1   3     5080.71     5357.46     52.95 o 
   0   1   3      283.77      284.91      7.84 o 
   1   1   3      230.49      225.61      5.50 o 
   2   1   3      490.58      546.23      8.21 o 
   3   1   3      471.38      478.09      9.87 o 
   4   1   3      218.77      258.66      7.72 o 
   5   1   3       87.49       77.95      4.46 o 
   6   1   3        7.09       11.74      1.84 o 
   7   1   3       63.90       66.19      5.11 o 
   8   1   3      101.92      108.72     23.91 o 
  -9   2   3        1.13        2.49      2.02 o 
  -8   2   3        2.56        5.96      1.94 o 
  -7   2   3      120.74      117.05      5.41 o 
  -6   2   3      332.44      321.36      9.56 o 
  -5   2   3     1918.97     2006.93     25.47 o 
  -4   2   3        2.43        1.92      0.23 o 
  -3   2   3      206.07      173.13      4.00 o 
  -2   2   3     1268.70     1223.13     11.73 o 
  -1   2   3      692.40      738.04     10.70 o 
   0   2   3      389.94      447.33      8.60 o 
   1   2   3     3571.90     3827.87     34.93 o 
   2   2   3       30.92       23.74      0.76 o 
   3   2   3      943.86      988.38     19.48 o 
   4   2   3       58.43       58.70      3.33 o 
   5   2   3      108.96      114.72      7.99 o 
   6   2   3      228.08      223.98     14.70 o 
   7   2   3       81.70       92.32      8.81 o 
   8   2   3      138.25      135.95     18.45 o 
  -9   3   3        1.27        1.39      1.36 o 
  -8   3   3       49.22       44.46      3.69 o 
  -7   3   3      148.81      153.17      7.16 o 
  -6   3   3      263.40      266.20      6.50 o 
  -5   3   3      223.78      183.62      3.94 o 
  -4   3   3       11.73        9.14      0.77 o 
  -3   3   3      165.52      177.76      3.10 o 
  -2   3   3      393.32      426.44      8.92 o 
  -1   3   3     3038.17     3159.91     45.94 o 
   0   3   3     5696.65     6121.94     34.05 o 
   1   3   3       37.97       38.36      1.21 o 
   2   3   3     2144.85     2389.44     16.05 o 
   3   3   3        0.53        3.30      1.20 o 
   4   3   3        0.17        7.11      2.64 o 
   5   3   3       14.17       19.16      2.98 o 
   6   3   3       40.31       41.21      5.17 o 
   7   3   3      135.38      135.81      9.43 o 
   8   3   3        6.24        8.58      3.94 o 
  -9   4   3       77.78       74.21      6.12 o 
  -8   4   3      720.65      744.73     47.69 o 
  -7   4   3      114.45      106.97      8.87 o 
  -6   4   3       24.95       20.73      2.72 o 
  -5   4   3      241.91      236.64      7.24 o 
  -4   4   3      401.01      392.10      7.88 o 
  -3   4   3     1053.74     1064.51     13.41 o 
  -2   4   3      159.00      178.66      5.50 o 
  -1   4   3     1227.01     1196.14      9.36 o 
   0   4   3      262.94      330.32      5.64 o 
   1   4   3      816.35      869.30     31.22 o 
   2   4   3      475.29      483.24      9.60 o 
   3   4   3      427.57      411.34      9.51 o 
   4   4   3       87.45      102.86      9.35 o 
   5   4   3       30.88       31.47      3.23 o 
   6   4   3      130.69      136.52      9.56 o 
   7   4   3       30.58       34.00      3.32 o 
  -9   5   3       13.65       11.45      3.30 o 
  -8   5   3       59.93       76.15      9.03 o 
  -7   5   3      203.82      198.69      8.07 o 
  -6   5   3      175.60      186.75     11.25 o 
  -5   5   3        5.63        5.92      0.79 o 
  -4   5   3       61.09       54.54      2.23 o 
  -3   5   3        4.32        3.81      0.57 o 
  -2   5   3      151.33      165.37      4.58 o 
  -1   5   3      419.87      366.30      8.64 o 
   0   5   3       16.04       11.55      1.43 o 
   1   5   3     1029.55      981.30     10.70 o 
   2   5   3       19.33       22.03      1.52 o 
   3   5   3        8.28        6.12      0.44 o 
   4   5   3       40.40       37.04      3.37 o 
   5   5   3       96.40       97.75      5.53 o 
   6   5   3       17.24       13.10      5.51 o 
   7   5   3       42.42       41.56      4.54 o 
  -9   6   3        0.78        1.35      1.15 o 
  -8   6   3      104.88      114.71     13.79 o 
  -7   6   3      568.54      593.57     21.70 o 
  -6   6   3       35.26       29.93      2.34 o 
  -5   6   3       18.41       15.23      1.34 o 
  -4   6   3       43.96       48.68      2.97 o 
  -3   6   3      333.77      322.99      9.71 o 
  -2   6   3      236.01      233.93      5.93 o 
  -1   6   3     1134.50     1161.79     19.92 o 
   0   6   3        3.91        4.44      0.87 o 
   1   6   3        7.36        6.23      0.82 o 
   2   6   3      131.46      126.32      3.58 o 
   3   6   3      171.93      160.74      4.77 o 
   4   6   3       41.74       43.76      3.03 o 
   5   6   3      125.58      133.40      7.51 o 
   6   6   3       46.24       46.95      4.33 o 
  -9   7   3        8.48        4.18      1.57 o 
  -8   7   3        0.32        4.02      3.81 o 
  -7   7   3       81.24       78.98      6.21 o 
  -6   7   3       81.03       82.48      3.87 o 
  -5   7   3       52.47       52.56      6.34 o 
  -4   7   3      365.66      379.63     23.35 o 
  -3   7   3      376.91      360.16      7.77 o 
  -2   7   3     1475.56     1439.06     27.71 o 
  -1   7   3      329.27      323.57      8.19 o 
   0   7   3        2.13        3.72      1.15 o 
   1   7   3      113.84       97.17      5.18 o 
   2   7   3      408.69      405.91     14.72 o 
   3   7   3      131.79      135.20      6.38 o 
   4   7   3        2.68        8.70      3.94 o 
   5   7   3      134.54      142.10     17.92 o 
   6   7   3       95.48       96.44     14.19 o 
  -8   8   3       20.74       23.47      4.21 o 
  -7   8   3       26.40       28.63      3.75 o 
  -6   8   3       53.54       54.97      3.92 o 
  -5   8   3      326.70      324.11     10.47 o 
  -4   8   3      174.24      199.26      7.40 o 
  -3   8   3      434.03      412.19      7.80 o 
  -2   8   3       15.68        9.46      1.50 o 
  -1   8   3      582.46      575.27     21.77 o 
   0   8   3      211.88      207.70      7.31 o 
   1   8   3      476.43      489.13     15.32 o 
   2   8   3      271.72      267.51      8.03 o 
   3   8   3       68.40       71.92      4.99 o 
   4   8   3        7.97       10.73      2.08 o 
   5   8   3       50.31       46.48      4.63 o 
  -8   9   3      128.88      133.65     12.47 o 
  -7   9   3       18.50       20.09      3.20 o 
  -6   9   3      102.39      116.81      6.66 o 
  -5   9   3       12.72       11.16      2.29 o 
  -4   9   3       67.04       69.82      3.28 o 
  -3   9   3        0.73        3.22      1.18 o 
  -2   9   3      335.28      320.20     13.93 o 
  -1   9   3        0.14        5.31      1.88 o 
   0   9   3       12.74       14.05      1.89 o 
   1   9   3        1.17        2.29      0.95 o 
   2   9   3       67.47       55.32      3.37 o 
   3   9   3       43.04       53.71      5.75 o 
   4   9   3        0.95        1.07      1.86 o 
  -7  10   3       31.40       47.65     14.89 o 
  -6  10   3        6.70        5.98      1.34 o 
  -5  10   3      104.15      107.38      7.36 o 
  -4  10   3      378.78      374.19     11.91 o 
  -3  10   3        6.42        7.27      1.31 o 
  -2  10   3        0.08        2.61      1.09 o 
  -1  10   3       57.20       56.75      9.44 o 
   0  10   3       24.35       23.97      2.22 o 
   1  10   3        8.59        8.34      1.52 o 
   2  10   3       16.75       14.46      2.43 o 
   3  10   3       14.28       13.07      2.58 o 
  -6  11   3       63.58       64.55      4.92 o 
  -5  11   3      101.58      100.56      4.22 o 
  -4  11   3       72.29       89.81      5.78 o 
  -3  11   3      132.62      129.97      4.66 o 
  -2  11   3       17.21       18.42      3.38 o 
  -1  11   3        0.01        3.08      0.99 o 
   0  11   3       15.56       16.44      2.96 o 
   1  11   3        5.34        8.75      2.50 o 
   2  11   3       62.32       59.75      5.12 o 
  -4  12   3      105.04      130.78      8.63 o 
  -3  12   3       48.87       53.24      4.17 o 
  -2  12   3        5.71        8.21      2.02 o 
  -1  12   3      198.63      240.57     13.97 o 
   0  12   3       46.74       55.36      3.80 o 
  -1 -13   4        2.92        4.28      1.52 o 
   0 -13   4        6.57        4.10      1.21 o 
   1 -13   4       11.46       14.65      2.11 o 
   2 -13   4        4.65        7.76      2.40 o 
   3 -13   4      287.28      318.69     18.13 o 
   4 -13   4        3.27        6.90      1.43 o 
  -2 -12   4       47.07       52.12      4.05 o 
  -1 -12   4       37.10       35.36      3.36 o 
   0 -12   4       21.04       25.42      2.69 o 
   1 -12   4       71.21       72.31      5.32 o 
   2 -12   4       21.86       21.12      4.65 o 
   3 -12   4       97.52      109.34      9.84 o 
   4 -12   4      167.10      182.50     13.40 o 
   5 -12   4        0.61        5.61      1.75 o 
   6 -12   4       12.70       14.60      3.35 o 
  -4 -11   4        0.01        3.97      1.74 o 
  -3 -11   4        5.88        3.20      1.49 o 
  -2 -11   4       20.40       20.06      2.27 o 
  -1 -11   4      583.64      603.07     17.16 o 
   0 -11   4        8.90       10.95      1.57 o 
   1 -11   4       75.70       65.83      3.53 o 
   2 -11   4        2.53        3.60      1.40 o 
   3 -11   4      143.85      133.66      4.62 o 
   4 -11   4        0.79        4.15      2.52 o 
   5 -11   4       67.26       63.62      4.14 o 
   6 -11   4       24.41       27.44      3.20 o 
   7 -11   4        1.94        3.55      1.06 o 
  -5 -10   4        0.22        6.12      2.09 o 
  -4 -10   4       28.61       26.52      3.59 o 
  -3 -10   4       55.09       53.20      6.35 o 
  -2 -10   4       10.51        6.62      1.50 o 
  -1 -10   4      118.94      122.06      5.28 o 
   0 -10   4      497.41      473.01     10.37 o 
   1 -10   4      183.98      186.91      7.81 o 
   2 -10   4        9.39        9.02      2.57 o 
   3 -10   4      219.81      205.85     11.86 o 
   4 -10   4       32.27       25.60      3.56 o 
   5 -10   4       85.56       83.89      6.50 o 
   6 -10   4        9.88        5.72      2.34 o 
   7 -10   4       70.85       72.65      5.70 o 
  -5  -9   4        5.08        7.84      2.20 o 
  -4  -9   4      128.43      129.85      9.35 o 
  -3  -9   4       60.33       54.91      3.87 o 
  -2  -9   4       45.45       42.64      2.48 o 
  -1  -9   4      220.09      218.01      7.62 o 
   0  -9   4      154.30      161.60      6.27 o 
   1  -9   4        5.21        5.27      1.58 o 
   2  -9   4      352.79      327.95      9.94 o 
   3  -9   4      204.39      183.43      6.48 o 
   4  -9   4      780.68      773.83     24.06 o 
   5  -9   4       34.38       51.51      4.27 o 
   6  -9   4       81.08       64.63      7.26 o 
   7  -9   4        0.53        3.07      1.21 o 
   8  -9   4       24.39       18.09      3.50 o 
  -6  -8   4       17.29       14.69      4.42 o 
  -5  -8   4        0.01        1.56      1.94 o 
  -4  -8   4       92.93       85.23      6.72 o 
  -3  -8   4       30.01       34.04      2.86 o 
  -2  -8   4      357.15      317.92      9.49 o 
  -1  -8   4      535.29      532.10     10.98 o 
   0  -8   4      105.95      102.52      4.27 o 
   1  -8   4        0.83        2.35      0.76 o 
   2  -8   4      818.70      773.42     17.48 o 
   3  -8   4     1749.85     1604.52     95.20 o 
   4  -8   4        2.53       11.14      2.30 o 
   5  -8   4      178.63      169.95      6.69 o 
   6  -8   4        4.95        2.36      1.99 o 
   7  -8   4      141.24      160.75      9.83 o 
   8  -8   4        2.02        2.72      0.88 o 
  -7  -7   4       42.70       42.83      4.54 o 
  -6  -7   4        2.83        2.77      1.12 o 
  -5  -7   4      137.24      121.56      6.70 o 
  -4  -7   4      141.18      133.62     10.50 o 
  -3  -7   4      670.59      695.26     28.41 o 
  -2  -7   4      258.46      245.04      7.04 o 
  -1  -7   4        0.18        2.59      0.80 o 
   0  -7   4      156.72      153.01      4.26 o 
   1  -7   4       16.02       14.62      1.39 o 
   2  -7   4      454.78      468.52      8.32 o 
   3  -7   4      111.95      124.68      3.99 o 
   4  -7   4      256.43      256.92      7.51 o 
   5  -7   4      248.05      256.29      9.47 o 
   6  -7   4       22.84       27.29      2.77 o 
   7  -7   4       71.78       81.26      4.69 o 
   8  -7   4       29.67       29.71      1.89 o 
  -7  -6   4       30.23       26.00      7.14 o 
  -6  -6   4      152.79      143.46     10.54 o 
  -5  -6   4       23.25       19.44      1.79 o 
  -4  -6   4      193.37      186.16      5.11 o 
  -3  -6   4       26.95       25.94      1.48 o 
  -2  -6   4      332.27      333.39      7.74 o 
  -1  -6   4      201.58      228.41      6.74 o 
   0  -6   4      260.89      225.98      6.78 o 
   1  -6   4       18.27       22.27      1.07 o 
   2  -6   4       79.44       82.15      2.97 o 
   3  -6   4        0.88        3.47      0.65 o 
   4  -6   4       99.98       90.55      3.77 o 
   5  -6   4        2.00        3.58      0.87 o 
   6  -6   4       22.12       22.70      1.93 o 
   7  -6   4       63.40       58.48      4.71 o 
   8  -6   4       14.34       15.53      1.67 o 
   9  -6   4       11.19        9.50      2.00 o 
  -8  -5   4      120.22      136.12     14.81 o 
  -7  -5   4       50.43       39.79      4.26 o 
  -6  -5   4      127.43      120.62      4.96 o 
  -5  -5   4      177.97      166.01      5.89 o 
  -4  -5   4      337.42      328.85      6.29 o 
  -3  -5   4        5.18        4.51      0.57 o 
  -2  -5   4       63.93       55.44      2.01 o 
  -1  -5   4       79.93       75.54      1.88 o 
   0  -5   4       49.41       23.73      1.18 o 
   1  -5   4     1765.04     1805.09      9.45 o 
   2  -5   4        1.07        2.94      0.53 o 
   3  -5   4      173.91      167.91      4.75 o 
   4  -5   4        4.50       15.47      1.31 o 
   5  -5   4       38.42       44.62      2.99 o 
   6  -5   4        1.27        2.26      0.95 o 
   7  -5   4      154.99      139.27      5.85 o 
   8  -5   4        5.56        5.39      1.00 o 
   9  -5   4       85.83       78.82      9.37 o 
  -8  -4   4       10.63       12.25      3.73 o 
  -7  -4   4       34.52       36.89      3.14 o 
  -6  -4   4       19.26       18.16      4.81 o 
  -5  -4   4      193.11      183.96      4.71 o 
  -4  -4   4      373.91      360.77      6.30 o 
  -3  -4   4      696.13      697.25     10.00 o 
  -2  -4   4       13.67       20.56      1.82 o 
  -1  -4   4      133.84      146.17      3.44 o 
   0  -4   4       52.78       50.42      2.12 o 
   1  -4   4        7.99        6.63      0.75 o 
   2  -4   4      730.85      777.71     14.64 o 
   3  -4   4      233.51      300.49     14.04 o 
   4  -4   4      569.41      609.59     15.36 o 
   5  -4   4      112.47      109.92      4.67 o 
   6  -4   4      627.88      579.98     12.23 o 
   7  -4   4      228.37      227.61      8.27 o 
   8  -4   4        9.04       12.42      2.32 o 
   9  -4   4        0.29        3.09      1.54 o 
  -8  -3   4      100.25      102.20      7.83 o 
  -7  -3   4       15.75       16.93      1.67 o 
  -6  -3   4       34.84       42.89      2.98 o 
  -5  -3   4        9.29        8.08      0.86 o 
  -4  -3   4     1121.25     1120.24     18.54 o 
  -3  -3   4     2898.57     3067.70     40.94 o 
  -2  -3   4      202.11      236.33      5.09 o 
  -1  -3   4     3658.36     4004.69     56.55 o 
   0  -3   4       14.76       30.36      1.12 o 
   1  -3   4      371.03      375.41      8.39 o 
   2  -3   4     7837.43     8662.03    219.37 o 
   3  -3   4     2757.35     3042.34     88.31 o 
   4  -3   4       22.98       19.01      1.14 o 
   5  -3   4       30.67       31.17      1.39 o 
   6  -3   4      225.71      212.15      8.78 o 
   7  -3   4      252.27      239.92      8.67 o 
   8  -3   4       38.26       30.06      2.45 o 
  -9  -2   4       13.87        8.73      3.62 o 
  -8  -2   4       36.10       38.61      5.11 o 
  -7  -2   4       40.66       41.75      4.23 o 
  -6  -2   4       33.45       30.96      2.05 o 
  -5  -2   4        2.84        3.89      0.82 o 
  -4  -2   4     1808.16     1835.45     20.72 o 
  -3  -2   4      189.29      220.79      4.05 o 
  -2  -2   4     5676.67     5938.40     68.18 o 
  -1  -2   4      697.44      746.93     18.82 o 
   0  -2   4      439.56      413.94      8.53 o 
   1  -2   4       12.62       14.81      0.84 o 
   2  -2   4      379.10      366.13     10.80 o 
   3  -2   4       71.73       59.42      3.11 o 
   4  -2   4       20.20       21.34      0.82 o 
   5  -2   4      170.92      169.09      4.18 o 
   6  -2   4      137.66      133.07      4.06 o 
   7  -2   4       17.36       19.58      1.69 o 
   8  -2   4       45.40       48.69      3.93 o 
   9  -2   4        6.44        3.89      1.65 o 
  -8  -1   4       10.62        9.58      3.20 o 
  -7  -1   4       17.42       18.56      1.79 o 
  -6  -1   4      159.14      159.27      4.69 o 
  -5  -1   4      151.51      174.53      9.25 o 
  -4  -1   4     3526.20     3812.63     30.92 o 
  -3  -1   4      123.31      110.31      2.75 o 
  -2  -1   4       58.46       77.55      3.45 o 
  -1  -1   4      264.24      234.63      4.78 o 
   0  -1   4      872.40      806.61     12.08 o 
   1  -1   4      351.78      346.28     10.56 o 
   2  -1   4      107.73       97.34      2.17 o 
   3  -1   4      704.86      842.49     14.25 o 
   4  -1   4       80.87       89.52      2.35 o 
   5  -1   4        0.56        1.32      0.72 o 
   6  -1   4       67.77       67.49      2.90 o 
   7  -1   4      104.02      101.51      5.32 o 
   8  -1   4       21.15       20.63      3.81 o 
   9  -1   4       32.62       28.17      4.10 o 
  -9   0   4       34.04       35.89      6.66 o 
  -8   0   4       35.02       36.25      3.14 o 
  -7   0   4       57.17       61.49      4.77 o 
  -6   0   4      257.79      245.57     20.56 o 
  -5   0   4      237.20      194.10      5.34 o 
  -4   0   4      300.51      275.96      9.11 o 
  -3   0   4       91.41      101.23      3.37 o 
  -2   0   4        4.20        1.61      0.52 o 
  -1   0   4      660.31      616.74     10.58 o 
   0   0   4      198.62      183.39      3.70 o 
   1   0   4     1071.65     1050.82     14.15 o 
   2   0   4        0.78        2.28      0.57 o 
   3   0   4      225.20      237.99      3.98 o 
   4   0   4        4.12        2.36      0.42 o 
   5   0   4       20.40       22.83      1.30 o 
   6   0   4       58.87       53.92      1.43 o 
   7   0   4      621.93      647.21     19.25 o 
   8   0   4       36.35       38.40      6.98 o 
  -9   1   4       85.49       89.51      4.40 o 
  -8   1   4       49.79       47.36      5.25 o 
  -7   1   4        0.24        5.81      2.20 o 
  -6   1   4        5.60       10.12      1.62 o 
  -5   1   4      610.67      639.83     12.09 o 
  -4   1   4      194.98      165.32      4.35 o 
  -3   1   4       13.44        7.13      0.82 o 
  -2   1   4       19.88       20.23      0.68 o 
  -1   1   4       33.26       34.46      1.98 o 
   0   1   4      305.60      271.92      7.24 o 
   1   1   4      155.11      140.44      2.99 o 
   2   1   4     1391.49     1524.00     18.05 o 
   3   1   4      630.39      640.58     13.71 o 
   4   1   4       72.28       65.20      4.24 o 
   5   1   4        4.58        1.66      1.97 o 
   6   1   4      384.68      381.33     32.83 o 
   7   1   4        1.24        2.45      1.35 o 
   8   1   4       43.31       33.29      5.99 o 
  -9   2   4       30.76       30.37      3.37 o 
  -8   2   4       80.27       79.34      5.33 o 
  -7   2   4       18.15       17.88      2.74 o 
  -6   2   4      446.73      479.71      9.41 o 
  -5   2   4       79.72       71.10     10.31 o 
  -4   2   4     2710.11     3014.46     95.43 o 
  -3   2   4      745.39      675.16      7.33 o 
  -2   2   4       88.95       80.64      3.42 o 
  -1   2   4     1320.90     1308.27     19.93 o 
   0   2   4      247.53      187.42      3.69 o 
   1   2   4      823.49      930.86      5.14 o 
   2   2   4      799.67      923.84      8.62 o 
   3   2   4       82.20       88.67      3.83 o 
   4   2   4        4.50        5.90      1.23 o 
   5   2   4       52.31       60.91      4.23 o 
   6   2   4       36.24       39.27      3.32 o 
   7   2   4        6.73        7.52      1.50 o 
   8   2   4      285.68      303.94     21.16 o 
  -9   3   4        2.90        5.51      1.56 o 
  -8   3   4       35.78       37.44      5.94 o 
  -7   3   4      514.59      519.57     12.72 o 
  -6   3   4       57.76       54.14      9.69 o 
  -5   3   4        5.10        7.13      0.94 o 
  -4   3   4      178.46      184.42      5.86 o 
  -3   3   4      210.50      191.42      6.23 o 
  -2   3   4      595.36      617.27      7.52 o 
  -1   3   4      794.00      878.59     16.42 o 
   0   3   4      283.36      297.01      4.20 o 
   1   3   4      530.21      570.05     11.04 o 
   2   3   4      282.51      279.83      5.66 o 
   3   3   4       18.64       20.70      1.75 o 
   4   3   4      302.33      291.17     10.07 o 
   5   3   4      160.95      156.62     18.43 o 
   6   3   4       39.09       40.21      4.82 o 
   7   3   4        0.69        3.19      1.18 o 
   8   3   4        0.54        1.87      1.03 o 
  -9   4   4        8.76       13.53      3.83 o 
  -8   4   4       21.57       15.64      2.41 o 
  -7   4   4       27.13       27.43      3.35 o 
  -6   4   4      197.89      179.16      6.41 o 
  -5   4   4      560.55      557.61     10.26 o 
  -4   4   4      299.46      327.68      3.50 o 
  -3   4   4      225.81      215.51      8.65 o 
  -2   4   4       42.45       46.44      1.60 o 
  -1   4   4        4.67        2.97      0.76 o 
   0   4   4     1785.26     1978.44     49.36 o 
   1   4   4      117.19      101.31      3.42 o 
   2   4   4      553.95      577.08      5.49 o 
   3   4   4       14.77       12.40      1.61 o 
   4   4   4      104.79       89.31      6.46 o 
   5   4   4        1.28        4.38      1.39 o 
   6   4   4      107.58      105.67      6.90 o 
   7   4   4        3.20        1.53      1.14 o 
  -9   5   4      106.13      102.95      7.75 o 
  -8   5   4      257.08      268.10     14.34 o 
  -7   5   4        2.51        6.15      1.69 o 
  -6   5   4      185.71      173.59     11.05 o 
  -5   5   4        0.73        2.64      0.67 o 
  -4   5   4      125.89      116.13      3.62 o 
  -3   5   4        5.06        7.08      0.78 o 
  -2   5   4       37.22       42.20      2.04 o 
  -1   5   4      233.55      193.89      7.15 o 
   0   5   4      373.17      410.62      8.86 o 
   1   5   4       49.53       40.38      2.22 o 
   2   5   4       35.19       37.40      1.49 o 
   3   5   4      184.42      186.48      4.73 o 
   4   5   4      402.67      417.77     16.19 o 
   5   5   4      615.18      648.36     27.30 o 
   6   5   4        2.29        6.08      1.56 o 
   7   5   4       56.60       64.17      5.01 o 
  -9   6   4      403.16      417.95      8.73 o 
  -8   6   4        1.67        2.66      1.05 o 
  -7   6   4      105.92      108.37      7.48 o 
  -6   6   4       41.10       40.56      2.85 o 
  -5   6   4        0.03        3.15      1.56 o 
  -4   6   4      827.90      800.49     18.45 o 
  -3   6   4      269.00      242.28      8.19 o 
  -2   6   4       24.26       21.02      1.63 o 
  -1   6   4       97.96       95.19      3.91 o 
   0   6   4      150.87      146.07      4.40 o 
   1   6   4      152.98      164.02      4.22 o 
   2   6   4      345.32      356.46     13.00 o 
   3   6   4      233.04      227.78      8.16 o 
   4   6   4      332.86      345.25     21.25 o 
   5   6   4      121.49      134.55     10.70 o 
   6   6   4        0.43        9.84      3.41 o 
  -8   7   4        8.82        6.76      3.89 o 
  -7   7   4        5.52        7.30      1.71 o 
  -6   7   4        4.28        4.03      1.03 o 
  -5   7   4       17.61       23.20      2.04 o 
  -4   7   4      391.43      379.47      7.17 o 
  -3   7   4      937.55      927.75     15.96 o 
  -2   7   4        8.44       11.71      1.38 o 
  -1   7   4      502.10      478.18     14.36 o 
   0   7   4       70.68       67.24      3.79 o 
   1   7   4      459.48      436.71      8.01 o 
   2   7   4     1025.50     1062.45     32.21 o 
   3   7   4        0.37        3.74      1.57 o 
   4   7   4        1.32        3.58      1.50 o 
   5   7   4        7.55        8.43      3.09 o 
  -8   8   4       88.81       90.35      9.83 o 
  -7   8   4      151.15      150.81      8.18 o 
  -6   8   4        0.04        1.12      0.78 o 
  -5   8   4       36.67       30.29      2.62 o 
  -4   8   4       12.82       14.61      1.67 o 
  -3   8   4      237.35      245.77      8.93 o 
  -2   8   4       90.23       83.73      3.85 o 
  -1   8   4      182.22      180.86      6.48 o 
   0   8   4        1.62        3.60      1.21 o 
   1   8   4      247.88      228.66     14.56 o 
   2   8   4      132.21      108.63      3.78 o 
   3   8   4        0.96        5.57      4.23 o 
   4   8   4        2.21        4.09      1.78 o 
   5   8   4       69.38       63.89     13.05 o 
  -7   9   4       55.53       62.68      7.62 o 
  -6   9   4       27.92       26.84      3.89 o 
  -5   9   4        0.03        2.56      1.23 o 
  -4   9   4      318.15      309.96      9.66 o 
  -3   9   4        3.47        2.09      2.75 o 
  -2   9   4      116.00      112.31      4.92 o 
  -1   9   4        9.81       10.36      2.58 o 
   0   9   4       37.13       35.37      2.43 o 
   1   9   4      335.08      313.12      5.33 o 
   2   9   4       24.99       30.92      2.61 o 
   3   9   4        0.27        6.14      1.90 o 
   4   9   4        2.63        2.17      1.35 o 
  -7  10   4        0.04        4.38      2.02 o 
  -6  10   4      172.01      163.18      6.63 o 
  -5  10   4       26.74       19.60      3.54 o 
  -4  10   4      105.58      106.67      5.84 o 
  -3  10   4        1.76        3.69      1.14 o 
  -2  10   4        6.97        6.35      1.40 o 
  -1  10   4       36.05       37.40      2.79 o 
   0  10   4       13.77        9.91      1.34 o 
   1  10   4        0.49        3.49      1.02 o 
   2  10   4       54.70       54.78      6.39 o 
   3  10   4       73.71       85.66     15.90 o 
  -6  11   4        6.53        7.96      1.51 o 
  -5  11   4       75.64       65.03      4.79 o 
  -4  11   4        2.32        4.24      1.34 o 
  -3  11   4        1.18        2.25      1.92 o 
  -2  11   4       86.20       87.14      5.54 o 
  -1  11   4       76.49       76.47      4.93 o 
   0  11   4       32.91       43.00      6.24 o 
   1  11   4        3.45        4.08      1.61 o 
  -3  12   4       12.14       13.12      2.32 o 
  -2  12   4       72.05       79.57      5.56 o 
  -1  12   4       20.70       30.81      2.65 o 
  -1 -13   5        2.23        4.86      1.05 o 
   0 -13   5       48.33       47.98      4.38 o 
   1 -13   5       72.38       73.21      5.74 o 
   2 -13   5       19.97       20.78      2.71 o 
   3 -13   5       10.67       13.09      3.90 o 
   4 -13   5        1.69        2.87      2.18 o 
  -2 -12   5       91.58       87.23      6.64 o 
  -1 -12   5       51.17       47.89      4.20 o 
   0 -12   5       75.25       71.45      5.20 o 
   1 -12   5       38.19       37.77      4.16 o 
   2 -12   5        8.44       10.07      1.41 o 
   3 -12   5        2.18        5.16      2.50 o 
   4 -12   5      135.29      127.08      5.19 o 
   5 -12   5      122.01      112.86      8.96 o 
   6 -12   5      228.85      254.25     19.62 o 
  -4 -11   5        5.47        6.96      3.28 o 
  -3 -11   5        0.09        1.70      1.58 o 
  -2 -11   5       98.85      124.99     15.01 o 
  -1 -11   5       49.14       46.52      3.59 o 
   0 -11   5        4.82        8.61      2.11 o 
   1 -11   5       19.24       22.12      2.40 o 
   2 -11   5       37.14       39.38      2.94 o 
   3 -11   5        3.86        4.93      1.22 o 
   4 -11   5        7.42        6.91      1.53 o 
   5 -11   5       21.30       19.19      2.42 o 
   6 -11   5       48.19       54.95      4.26 o 
   7 -11   5        0.14        2.11      0.97 o 
  -5 -10   5        1.32        4.28      1.48 o 
  -4 -10   5        4.60        7.21      2.24 o 
  -3 -10   5       18.63       18.88      2.31 o 
  -2 -10   5        3.29        5.21      2.40 o 
  -1 -10   5      606.35      606.19     21.68 o 
   0 -10   5       83.66       77.62      2.90 o 
   1 -10   5      357.69      343.44     11.61 o 
   2 -10   5       31.13       33.42      3.09 o 
   3 -10   5       27.34       29.83      3.47 o 
   4 -10   5      400.93      408.94     13.64 o 
   5 -10   5       27.05       26.18      3.12 o 
   6 -10   5        3.06        5.43      1.71 o 
   7 -10   5       68.24       78.85      5.87 o 
  -6  -9   5       11.85       10.69      2.02 o 
  -5  -9   5       15.36       13.79      3.30 o 
  -4  -9   5        7.24        7.77      3.25 o 
  -3  -9   5      112.81      109.15      6.37 o 
  -2  -9   5      195.21      214.22     11.82 o 
  -1  -9   5      394.29      409.17     15.00 o 
   0  -9   5       10.18       11.98      1.57 o 
   1  -9   5       15.64       17.06      1.56 o 
   2  -9   5      145.07      125.22      9.69 o 
   3  -9   5        1.82        1.99      1.02 o 
   4  -9   5      191.21      163.05     11.19 o 
   5  -9   5      135.09      132.14      5.48 o 
   6  -9   5       89.47      101.04      9.85 o 
   7  -9   5      109.16      118.42      4.69 o 
   8  -9   5        3.81        4.50      1.97 o 
  -6  -8   5        0.92        2.81      2.00 o 
  -5  -8   5      213.88      211.97     17.71 o 
  -4  -8   5        1.93        3.93      1.00 o 
  -3  -8   5        8.19       11.48      1.43 o 
  -2  -8   5       96.68       95.30      5.48 o 
  -1  -8   5        6.62        8.91      1.44 o 
   0  -8   5       60.64       63.65      2.96 o 
   1  -8   5      225.11      209.10      6.00 o 
   2  -8   5      202.45      181.30      5.39 o 
   3  -8   5      283.41      270.22      8.96 o 
   4  -8   5       18.89       22.52      2.77 o 
   5  -8   5       81.35       83.85      3.81 o 
   6  -8   5       17.39       19.46      2.33 o 
   7  -8   5       17.09       18.96      2.09 o 
   8  -8   5       67.66       66.27      4.58 o 
  -7  -7   5       39.90       34.09      3.75 o 
  -6  -7   5        0.04        1.63      0.93 o 
  -5  -7   5        4.98        7.58      2.24 o 
  -4  -7   5      131.46      135.23      6.33 o 
  -3  -7   5       15.06       13.97      2.87 o 
  -2  -7   5       48.43       47.52      2.52 o 
  -1  -7   5      110.94      109.35      4.21 o 
   0  -7   5       48.54       51.21      3.25 o 
   1  -7   5      202.78      194.32      5.76 o 
   2  -7   5      308.58      259.31      6.42 o 
   3  -7   5      478.40      457.99     11.07 o 
   4  -7   5      122.75      105.61      7.66 o 
   5  -7   5        0.09        2.05      0.72 o 
   6  -7   5      157.41      177.31      9.81 o 
   7  -7   5        2.88        4.08      1.84 o 
   8  -7   5      343.07      352.17     11.02 o 
  -7  -6   5        1.26        6.24      4.18 o 
  -6  -6   5       14.08       14.11      2.37 o 
  -5  -6   5        5.20        6.47      1.17 o 
  -4  -6   5      791.29      808.72     13.97 o 
  -3  -6   5      368.20      372.52     12.11 o 
  -2  -6   5       77.11       76.62      3.28 o 
  -1  -6   5      433.38      441.85     11.36 o 
   0  -6   5      654.11      676.37     16.15 o 
   1  -6   5     1370.13     1419.52     13.98 o 
   2  -6   5       64.32       86.73      3.34 o 
   3  -6   5       19.32       27.15      2.07 o 
   4  -6   5       16.29       19.38      1.42 o 
   5  -6   5      109.00      109.10      6.35 o 
   6  -6   5        0.63        3.28      0.74 o 
   7  -6   5       39.12       45.22      5.40 o 
   8  -6   5       33.18       29.25      2.55 o 
  -8  -5   5        2.99        5.06      3.04 o 
  -7  -5   5      110.67       95.87      7.14 o 
  -6  -5   5      106.38      100.91      4.22 o 
  -5  -5   5       10.37       10.33      1.09 o 
  -4  -5   5      318.01      304.14      7.09 o 
  -3  -5   5      136.37      143.86      4.03 o 
  -2  -5   5       19.18       19.24      1.30 o 
  -1  -5   5       30.48       34.37      1.31 o 
   0  -5   5       41.50       39.93      1.17 o 
   1  -5   5      108.31       94.61      2.96 o 
   2  -5   5        1.35        2.70      0.55 o 
   3  -5   5     2249.73     2390.02     36.90 o 
   4  -5   5        5.31        2.21      0.72 o 
   5  -5   5      498.53      467.13     15.87 o 
   6  -5   5       76.55       66.25      3.57 o 
   7  -5   5       29.80       31.90      2.52 o 
   8  -5   5        1.07        2.65      1.07 o 
   9  -5   5       64.04       45.53      5.17 o 
  -8  -4   5        9.13        4.15      2.29 o 
  -7  -4   5        0.61        2.07      1.09 o 
  -6  -4   5       91.01       83.16      2.36 o 
  -5  -4   5        7.20       11.43      1.35 o 
  -4  -4   5       12.87       14.39      1.01 o 
  -3  -4   5      435.18      426.24      7.64 o 
  -2  -4   5       16.53       13.23      1.69 o 
  -1  -4   5      134.16      126.95      5.05 o 
   0  -4   5      298.05      297.20      6.06 o 
   1  -4   5        0.09        2.26      0.47 o 
   2  -4   5     1620.55     1438.34     17.95 o 
   3  -4   5      224.61      187.27      6.72 o 
   4  -4   5       33.11       41.74      2.39 o 
   5  -4   5      527.86      493.31     15.95 o 
   6  -4   5       35.91       30.23      2.58 o 
   7  -4   5        1.07        3.37      1.35 o 
   8  -4   5       38.49       38.29      3.64 o 
   9  -4   5        1.75       10.33      3.57 o 
  -8  -3   5        0.03       15.02      3.99 o 
  -7  -3   5        0.10        2.37      1.51 o 
  -6  -3   5        0.67        2.42      0.66 o 
  -5  -3   5      202.73      186.27      4.60 o 
  -4  -3   5      254.00      284.38      5.23 o 
  -3  -3   5     2634.18     2738.19     25.09 o 
  -2  -3   5       30.43       25.15      1.47 o 
  -1  -3   5      370.13      402.31      9.33 o 
   0  -3   5      207.28      207.93      5.91 o 
   1  -3   5      401.48      410.52      8.48 o 
   2  -3   5        0.07        1.54      0.28 o 
   3  -3   5      179.18      231.54      7.62 o 
   4  -3   5        0.53        2.32      0.36 o 
   5  -3   5      331.47      335.83     11.79 o 
   6  -3   5      601.96      603.69     11.60 o 
   7  -3   5      167.45      159.65      7.56 o 
   8  -3   5      102.62      102.89     20.29 o 
   9  -3   5       35.25       31.21      3.99 o 
  -9  -2   5        4.43        7.46      2.98 o 
  -8  -2   5       18.23       16.40      3.57 o 
  -7  -2   5       82.87       72.17      5.26 o 
  -6  -2   5      178.43      168.20      5.36 o 
  -5  -2   5      180.23      168.28      4.94 o 
  -4  -2   5     3882.81     4168.65     12.83 o 
  -3  -2   5        4.26        3.13      0.53 o 
  -2  -2   5      317.84      329.72      6.33 o 
  -1  -2   5      667.20      692.34     14.62 o 
   0  -2   5      633.39      718.02     10.78 o 
   1  -2   5      421.31      351.59     11.31 o 
   2  -2   5      753.09      811.54      7.95 o 
   3  -2   5      591.41      567.01      8.43 o 
   4  -2   5       40.61       38.13      1.64 o 
   5  -2   5        1.93        4.03      0.63 o 
   6  -2   5       17.23       18.18      1.65 o 
   7  -2   5        9.44       11.43      1.75 o 
   8  -2   5      297.60      302.24     25.38 o 
   9  -2   5       73.11       79.78      9.43 o 
  -9  -1   5       67.58       73.81      9.43 o 
  -8  -1   5      218.32      219.83      9.58 o 
  -7  -1   5       95.55      101.29      4.53 o 
  -6  -1   5       42.09       39.30      2.18 o 
  -5  -1   5      150.47      140.28      4.42 o 
  -4  -1   5     4749.60     5246.63     62.28 o 
  -3  -1   5        1.52        2.78      0.49 o 
  -2  -1   5      646.19      755.53      6.16 o 
  -1  -1   5      592.92      600.06      9.22 o 
   0  -1   5     1764.20     1834.85     12.67 o 
   1  -1   5     1206.77     1138.52     10.70 o 
   2  -1   5     2109.26     2359.58     30.81 o 
   3  -1   5      203.87      211.78      5.57 o 
   4  -1   5        8.69       11.80      0.92 o 
   5  -1   5       67.19       67.64      3.36 o 
   6  -1   5        4.00        3.30      0.65 o 
   7  -1   5      177.75      175.13      6.08 o 
   8  -1   5        1.48        4.33      2.45 o 
  -9   0   5        8.86        6.98      3.62 o 
  -8   0   5       47.93       47.78      3.98 o 
  -7   0   5       11.40        9.87      1.94 o 
  -6   0   5      225.94      226.29     11.13 o 
  -5   0   5        4.04        7.75      1.94 o 
  -4   0   5      368.01      359.84      9.63 o 
  -3   0   5       69.77       71.12      4.53 o 
  -2   0   5     1356.12     1369.27     14.65 o 
  -1   0   5     1696.85     1826.09     23.75 o 
   0   0   5     4321.51     4526.15     42.92 o 
   1   0   5      776.52      791.99      8.59 o 
   2   0   5     1286.68     1271.06     18.90 o 
   3   0   5      444.04      545.86      6.13 o 
   4   0   5       38.42       34.23      1.30 o 
   5   0   5       99.72       90.33      4.01 o 
   6   0   5       23.63       28.36      3.04 o 
   7   0   5       16.37       19.71      2.79 o 
   8   0   5        4.32        6.24      3.36 o 
  -9   1   5        6.49        8.63      2.26 o 
  -8   1   5        5.31       11.54      2.29 o 
  -7   1   5       36.55       30.81      3.04 o 
  -6   1   5      811.05      839.94     47.96 o 
  -5   1   5        4.42        4.40      1.24 o 
  -4   1   5        0.37        2.16      1.52 o 
  -3   1   5       21.76       14.83      0.59 o 
  -2   1   5        0.84        1.98      0.50 o 
  -1   1   5     1932.49     2109.38     22.21 o 
   0   1   5        2.30        4.38      0.57 o 
   1   1   5      482.22      560.07      7.12 o 
   2   1   5      896.62      961.10     13.21 o 
   3   1   5      378.58      391.77      6.94 o 
   4   1   5        2.15        4.38      0.87 o 
   5   1   5      260.96      233.29     19.65 o 
   6   1   5      653.26      670.51     24.58 o 
   7   1   5       20.07       26.15      4.63 o 
   8   1   5       36.16       34.61      4.60 o 
  -9   2   5       21.33       21.52      4.34 o 
  -8   2   5        0.40        1.67      1.17 o 
  -7   2   5      122.70      132.39      7.02 o 
  -6   2   5        4.86        6.73      1.39 o 
  -5   2   5      488.67      490.00     11.29 o 
  -4   2   5        9.44       12.08      1.46 o 
  -3   2   5     1897.37     1972.92     32.98 o 
  -2   2   5       43.88       73.17      2.72 o 
  -1   2   5     2572.21     2754.18     35.47 o 
   0   2   5      812.30      895.44     13.86 o 
   1   2   5      102.24       91.64      4.50 o 
   2   2   5      191.80      194.08      3.64 o 
   3   2   5      475.24      499.02     10.49 o 
   4   2   5      144.91      150.99      5.72 o 
   5   2   5       13.09       20.04      2.65 o 
   6   2   5      125.64      137.21      6.99 o 
   7   2   5      245.83      254.58      9.31 o 
   8   2   5       87.70       81.34     19.62 o 
  -9   3   5       11.79        9.02      3.51 o 
  -8   3   5        0.03        1.65      1.24 o 
  -7   3   5      139.58      155.62      9.77 o 
  -6   3   5      150.91      141.83      9.69 o 
  -5   3   5      109.36      108.34      5.81 o 
  -4   3   5      687.74      716.66      4.67 o 
  -3   3   5      307.42      313.24      6.43 o 
  -2   3   5       56.33       42.12      1.75 o 
  -1   3   5      724.04      861.02     16.00 o 
   0   3   5     1227.90     1332.47     17.20 o 
   1   3   5      821.31      848.09     13.70 o 
   2   3   5      166.98      191.41      8.01 o 
   3   3   5      131.32      120.24      6.66 o 
   4   3   5        2.25        6.93      3.46 o 
   5   3   5       34.47       37.83      2.92 o 
   6   3   5       28.97       31.11      3.48 o 
   7   3   5        2.63        4.28      1.56 o 
  -9   4   5        0.34        3.75      3.41 o 
  -8   4   5      465.95      495.70     21.17 o 
  -7   4   5        0.18        2.59      1.17 o 
  -6   4   5       83.31       90.01      7.04 o 
  -5   4   5      554.08      580.81     11.57 o 
  -4   4   5      232.83      231.66      5.33 o 
  -3   4   5      482.32      466.29     26.94 o 
  -2   4   5      132.36      112.78      3.26 o 
  -1   4   5       27.91       46.08      1.54 o 
   0   4   5      555.20      544.69      7.83 o 
   1   4   5      151.61      139.56      4.34 o 
   2   4   5       38.21       43.22      1.60 o 
   3   4   5      456.93      413.17     14.43 o 
   4   4   5      138.08      157.31     13.53 o 
   5   4   5        0.03        2.58      1.42 o 
   6   4   5        4.18        4.67      1.36 o 
   7   4   5       36.82       38.77      6.07 o 
  -9   5   5        0.11        5.52      1.96 o 
  -8   5   5       11.04       10.80      2.07 o 
  -7   5   5       25.72       27.84      4.74 o 
  -6   5   5       43.91       39.25      2.96 o 
  -5   5   5        3.55        3.27      0.48 o 
  -4   5   5      147.88      140.70      3.54 o 
  -3   5   5      119.04      152.28      6.69 o 
  -2   5   5      141.39      124.51      6.10 o 
  -1   5   5       91.94       98.99      4.10 o 
   0   5   5      115.47      111.00      3.71 o 
   1   5   5       18.34       20.04      1.42 o 
   2   5   5        8.88       11.10      1.17 o 
   3   5   5       35.01       30.70      1.41 o 
   4   5   5      735.18      772.79     38.13 o 
   5   5   5        0.31       -0.69      1.09 o 
   6   5   5      119.36      111.56      5.89 o 
  -9   6   5      138.38      125.67     10.84 o 
  -8   6   5        6.96        6.70      1.63 o 
  -7   6   5       47.48       44.07      4.52 o 
  -6   6   5        3.56        5.61      1.00 o 
  -5   6   5      280.71      259.88      8.62 o 
  -4   6   5        9.89       13.20      1.50 o 
  -3   6   5      714.22      668.54     30.60 o 
  -2   6   5       53.95       49.35      2.28 o 
  -1   6   5      109.42      110.96      7.06 o 
   0   6   5      436.07      418.27      8.75 o 
   1   6   5      248.94      242.27      6.27 o 
   2   6   5      318.22      331.90     11.46 o 
   3   6   5       89.25       77.09      4.71 o 
   4   6   5       21.72       17.76      2.98 o 
   5   6   5       88.37      100.76      9.99 o 
   6   6   5      126.96      134.29      9.95 o 
  -8   7   5       38.22       32.22      6.02 o 
  -7   7   5      111.00      124.74      7.48 o 
  -6   7   5      199.32      206.87      6.46 o 
  -5   7   5      397.41      403.21      7.92 o 
  -4   7   5       77.88       83.00      3.87 o 
  -3   7   5      224.51      188.32      5.94 o 
  -2   7   5      253.39      247.34      7.46 o 
  -1   7   5        0.02        2.54      0.95 o 
   0   7   5      245.71      233.41      8.17 o 
   1   7   5       10.24       12.81      1.45 o 
   2   7   5      224.00      241.03      8.19 o 
   3   7   5       34.71       38.24      3.46 o 
   4   7   5        2.34        4.28      1.56 o 
   5   7   5       72.39       79.70      9.85 o 
  -8   8   5        5.77        4.87      1.84 o 
  -7   8   5      148.19      170.02     11.56 o 
  -6   8   5       29.36       29.29      3.10 o 
  -5   8   5      252.89      243.14      7.76 o 
  -4   8   5      241.90      214.47      9.85 o 
  -3   8   5      319.02      319.04     10.27 o 
  -2   8   5      209.62      205.96      7.62 o 
  -1   8   5      306.40      295.69     11.44 o 
   0   8   5      264.04      256.07      5.61 o 
   1   8   5       30.23       25.42      2.22 o 
   2   8   5       54.66       51.33      3.23 o 
   3   8   5       40.00       42.07      4.32 o 
   4   8   5        8.00        8.21      1.89 o 
  -7   9   5        8.27        8.73      2.23 o 
  -6   9   5        8.62       11.55      2.36 o 
  -5   9   5        8.50       12.70      1.61 o 
  -4   9   5       34.04       32.61      2.62 o 
  -3   9   5        3.01        6.75      1.46 o 
  -2   9   5      117.16      122.19      4.29 o 
  -1   9   5       27.90       26.40      2.23 o 
   0   9   5        6.66        5.22      1.61 o 
   1   9   5       18.10       20.47      2.18 o 
   2   9   5       12.84        9.53      2.88 o 
   3   9   5       19.65       21.33      2.71 o 
  -6  10   5       47.15       36.10      4.84 o 
  -5  10   5       33.35       31.90      3.16 o 
  -4  10   5       31.87       39.50      3.94 o 
  -3  10   5       31.89       33.33      2.86 o 
  -2  10   5       29.65       28.71      2.36 o 
  -1  10   5        3.71        5.73      1.30 o 
   0  10   5       11.70        5.76      1.14 o 
   1  10   5       30.06       31.52      3.33 o 
   2  10   5        7.03        9.78      2.52 o 
  -5  11   5      103.11      101.72      6.85 o 
  -4  11   5        4.95        5.84      2.10 o 
  -3  11   5        0.13        2.55      1.47 o 
  -2  11   5      189.53      235.51      8.01 o 
  -1  11   5       25.75       23.49      2.74 o 
   0  11   5        7.59        4.64      1.50 o 
  -1 -13   6        6.86        5.71      1.41 o 
   0 -13   6        5.21        4.89      1.57 o 
   1 -13   6        0.01        3.68      1.42 o 
   2 -13   6       47.39       52.41      4.18 o 
   3 -13   6      164.32      167.17     17.41 o 
   4 -13   6       14.41       15.21      3.35 o 
  -3 -12   6        2.42        7.36      2.08 o 
  -2 -12   6      235.11      245.23     16.19 o 
  -1 -12   6       15.05       10.12      1.85 o 
   0 -12   6       48.74       53.11      4.02 o 
   1 -12   6       25.28       22.98      2.50 o 
   2 -12   6       40.99       36.83      3.47 o 
   3 -12   6        1.14        1.18      0.84 o 
   4 -12   6       16.40       11.88      2.34 o 
   5 -12   6       33.75       32.53      3.25 o 
   6 -12   6       83.29       76.02      5.80 o 
  -4 -11   6        6.02        9.35      2.15 o 
  -3 -11   6        0.38        0.93      0.95 o 
  -2 -11   6       36.03       33.83      3.18 o 
  -1 -11   6      375.47      394.77     11.18 o 
   0 -11   6        1.38        4.31      1.17 o 
   1 -11   6        0.08        4.20      1.51 o 
   2 -11   6        1.77        4.39      1.49 o 
   3 -11   6      156.02      147.00      4.83 o 
   4 -11   6      198.62      173.31     10.28 o 
   5 -11   6        6.27        4.69      1.29 o 
   6 -11   6       34.11       42.45      6.58 o 
  -5 -10   6        0.12        4.63      2.00 o 
  -4 -10   6       11.36        8.77      2.75 o 
  -3 -10   6        2.68        4.65      1.87 o 
  -2 -10   6        6.08        8.31      1.40 o 
  -1 -10   6      120.44      122.91      8.17 o 
   0 -10   6        0.09        5.69      2.00 o 
   1 -10   6       16.52       18.42      1.73 o 
   2 -10   6      272.43      278.17      5.91 o 
   3 -10   6       74.45       82.56     14.66 o 
   4 -10   6        3.41        1.66      0.96 o 
   5 -10   6      234.03      250.42     19.43 o 
   6 -10   6       64.02       66.25      5.76 o 
   7 -10   6        0.10        2.91      0.98 o 
  -6  -9   6        0.99        4.68      1.34 o 
  -5  -9   6       22.94       24.39      3.61 o 
  -4  -9   6       32.89       35.10      8.20 o 
  -3  -9   6       34.81       39.00      2.49 o 
  -2  -9   6        2.51        4.97      2.24 o 
  -1  -9   6        4.50        6.65      1.23 o 
   0  -9   6      277.58      293.79      6.69 o 
   1  -9   6      493.17      505.65     10.37 o 
   2  -9   6      205.64      203.56      7.52 o 
   3  -9   6     1164.44      992.57     49.94 o 
   4  -9   6      284.39      291.94      9.74 o 
   5  -9   6        0.56        2.42      1.03 o 
   6  -9   6       84.25       91.98      5.63 o 
   7  -9   6       34.42       32.82      3.12 o 
   8  -9   6       27.58       34.18      7.14 o 
  -6  -8   6       15.07       14.91      2.53 o 
  -5  -8   6        8.42        7.19      1.37 o 
  -4  -8   6       65.54       59.84      7.43 o 
  -3  -8   6      752.03      751.55     29.02 o 
  -2  -8   6      359.92      366.43      9.19 o 
  -1  -8   6        9.96       12.92      1.81 o 
   0  -8   6      572.24      558.60     11.69 o 
   1  -8   6      150.75      118.61      4.44 o 
   2  -8   6       89.77       93.41      6.43 o 
   3  -8   6      239.46      217.35      9.57 o 
   4  -8   6       31.49       40.52      2.78 o 
   5  -8   6       93.80       99.75      4.59 o 
   6  -8   6      158.37      176.96      5.08 o 
   7  -8   6       46.68       48.85      4.40 o 
   8  -8   6       53.41       62.07      5.91 o 
  -7  -7   6       56.36       48.17      4.54 o 
  -6  -7   6        3.35        2.92      1.60 o 
  -5  -7   6       21.87       25.33      3.53 o 
  -4  -7   6       35.58       33.29      3.38 o 
  -3  -7   6      122.83      110.42      6.09 o 
  -2  -7   6       35.59       31.87      2.31 o 
  -1  -7   6       97.72       98.39      4.14 o 
   0  -7   6       37.27       33.31      1.98 o 
   1  -7   6      105.07      101.51      5.45 o 
   2  -7   6       10.29        8.13      0.85 o 
   3  -7   6      227.88      227.59      5.56 o 
   4  -7   6        0.02        2.35      1.89 o 
   5  -7   6        2.80        5.99      1.33 o 
   6  -7   6      168.72      159.09      6.53 o 
   7  -7   6      144.71      143.30      9.31 o 
   8  -7   6        0.85        2.48      0.81 o 
  -7  -6   6        0.01        4.27      2.58 o 
  -6  -6   6       38.67       32.73      2.22 o 
  -5  -6   6       13.77       16.87      1.57 o 
  -4  -6   6       79.48       79.10      4.35 o 
  -3  -6   6        2.74        4.03      1.98 o 
  -2  -6   6        0.16        2.75      0.87 o 
  -1  -6   6        2.88        3.52      0.74 o 
   0  -6   6       11.26       14.67      0.92 o 
   1  -6   6        1.60        1.98      0.57 o 
   2  -6   6       99.84       99.83      3.22 o 
   3  -6   6      606.81      614.30     10.78 o 
   4  -6   6      476.40      471.13      9.99 o 
   5  -6   6        0.39        2.34      0.75 o 
   6  -6   6       74.58       72.67      2.57 o 
   7  -6   6      140.73      137.00      2.90 o 
   8  -6   6       52.39       66.29      4.83 o 
  -8  -5   6       15.61       11.29      2.98 o 
  -7  -5   6        3.40        4.39      2.61 o 
  -6  -5   6       48.23       42.46      2.73 o 
  -5  -5   6        8.82        8.74      1.25 o 
  -4  -5   6      311.93      323.84      9.07 o 
  -3  -5   6        0.13        6.36      2.13 o 
  -2  -5   6        8.81        5.61      0.82 o 
  -1  -5   6      106.64       99.23      3.57 o 
   0  -5   6      318.67      355.71      7.25 o 
   1  -5   6        0.11        2.18      1.39 o 
   2  -5   6      199.01      248.56      5.11 o 
   3  -5   6      647.15      613.33     15.64 o 
   4  -5   6      343.10      363.72     14.23 o 
   5  -5   6      416.50      389.63      6.48 o 
   6  -5   6      454.55      461.39     17.42 o 
   7  -5   6      376.49      370.56      8.02 o 
   8  -5   6      281.33      262.37     11.29 o 
  -8  -4   6        2.72        8.20      3.14 o 
  -7  -4   6        9.92       12.87      1.48 o 
  -6  -4   6        6.47        4.55      1.02 o 
  -5  -4   6        3.97        4.68      1.00 o 
  -4  -4   6      242.52      248.03      5.80 o 
  -3  -4   6     1322.97     1322.04     30.24 o 
  -2  -4   6      127.82      154.02      2.79 o 
  -1  -4   6      183.95      207.00      7.54 o 
   0  -4   6      503.23      601.88      9.84 o 
   1  -4   6      564.43      677.35     11.98 o 
   3  -4   6      420.12      468.78     29.88 o 
   4  -4   6      383.92      387.68      7.43 o 
   5  -4   6      367.65      365.60      7.57 o 
   6  -4   6      114.15      118.58      4.01 o 
   7  -4   6        3.49        2.44      1.57 o 
   8  -4   6       14.84        9.85      2.77 o 
  -8  -3   6       35.50       47.88      6.60 o 
  -7  -3   6       30.30       30.10      3.39 o 
  -6  -3   6      460.38      461.13     14.24 o 
  -5  -3   6      137.15      128.46      4.10 o 
  -4  -3   6       50.71       58.78      1.96 o 
  -3  -3   6    14581.88    17021.81    174.26 o 
  -2  -3   6       34.78       35.77      1.51 o 
  -1  -3   6      181.71      165.65      4.64 o 
   0  -3   6     2789.33     2973.25     42.71 o 
   1  -3   6     2919.84     2996.91     54.13 o 
   2  -3   6       98.45       93.99      2.64 o 
   3  -3   6      201.97      186.13      5.29 o 
   4  -3   6        1.82        3.98      0.45 o 
   5  -3   6       14.70       14.65      1.20 o 
   6  -3   6        2.94        3.46      0.87 o 
   7  -3   6       12.55       13.33      1.53 o 
   8  -3   6        9.29        8.04      2.29 o 
  -9  -2   6        0.79        8.68      4.15 o 
  -8  -2   6       28.71       29.39      8.55 o 
  -7  -2   6        2.60        4.16      3.89 o 
  -6  -2   6        1.79        1.93      0.50 o 
  -5  -2   6       90.96       96.97      2.92 o 
  -4  -2   6      870.80      961.73     28.63 o 
  -3  -2   6       40.48       42.30      1.48 o 
  -2  -2   6       33.00       44.26      2.14 o 
  -1  -2   6       90.81       86.24      3.09 o 
   0  -2   6      542.01      577.99     10.82 o 
   1  -2   6     2394.17     2515.30     26.18 o 
   2  -2   6        2.78        8.34      0.60 o 
   3  -2   6      389.51      363.68      6.51 o 
   4  -2   6        1.06        1.02      0.49 o 
   5  -2   6       55.97       56.97      3.29 o 
   6  -2   6      559.89      575.75     17.99 o 
   7  -2   6        1.07        1.60      1.77 o 
   8  -2   6        2.91        2.94      1.24 o 
  -9  -1   6       24.67       24.13      5.06 o 
  -8  -1   6       44.06       40.33      3.78 o 
  -7  -1   6       27.90       24.48      2.90 o 
  -6  -1   6      198.85      203.32      7.76 o 
  -5  -1   6       11.86       10.03      1.09 o 
  -4  -1   6        2.13        2.51      0.83 o 
  -3  -1   6      236.34      271.82      4.57 o 
  -2  -1   6      773.19      750.81     11.14 o 
  -1  -1   6        3.98        3.57      0.35 o 
   0  -1   6     1284.22     1412.76     15.11 o 
   1  -1   6     1016.57     1148.61     10.40 o 
   2  -1   6      157.74      188.77      4.20 o 
   3  -1   6      105.44       85.83      2.29 o 
   4  -1   6      150.06      153.83      5.56 o 
   5  -1   6       34.13       34.40      3.09 o 
   6  -1   6       40.61       37.41      1.44 o 
   7  -1   6      537.53      593.19     26.71 o 
   8  -1   6        5.16        4.97      1.55 o 
  -9   0   6       40.22       39.58      4.99 o 
  -8   0   6        1.84        1.33      1.68 o 
  -7   0   6       43.34       50.80      2.85 o 
  -6   0   6      465.62      478.17     19.68 o 
  -5   0   6        0.23        3.97      1.36 o 
  -4   0   6      320.78      321.79     10.17 o 
  -3   0   6      338.96      371.50      9.30 o 
  -2   0   6      117.28       89.72      2.37 o 
  -1   0   6      327.84      316.92      7.86 o 
   0   0   6        5.39       14.63      0.59 o 
   1   0   6        0.14        2.23      0.31 o 
   2   0   6     2042.77     2278.00     17.86 o 
   3   0   6       38.15       38.24      1.10 o 
   4   0   6      266.49      297.06      6.65 o 
   5   0   6       21.83       21.72      2.14 o 
   6   0   6       83.30       88.03      5.41 o 
   7   0   6      556.67      601.37     34.51 o 
   8   0   6       54.22       45.98      3.05 o 
  -9   1   6        3.27        4.37      1.77 o 
  -8   1   6       19.01       21.86      2.98 o 
  -7   1   6       43.25       47.19      2.63 o 
  -6   1   6        6.61        6.44      2.02 o 
  -5   1   6      183.20      188.25      8.45 o 
  -4   1   6      240.40      233.54      7.17 o 
  -3   1   6       24.01       31.63      1.75 o 
  -2   1   6      747.66      758.27      7.47 o 
  -1   1   6      524.34      538.94      8.23 o 
   0   1   6      771.62      738.68     10.97 o 
   1   1   6     1336.37     1348.82     32.48 o 
   2   1   6       11.27       11.98      0.61 o 
   3   1   6      598.07      614.65      8.24 o 
   4   1   6      471.94      474.97      9.39 o 
   5   1   6      339.08      361.62      8.34 o 
   6   1   6      321.80      318.01     15.60 o 
   7   1   6       50.82       52.02      5.65 o 
   8   1   6       25.36       28.19      5.54 o 
  -9   2   6       64.21       68.08      9.72 o 
  -8   2   6      106.77      104.13      9.31 o 
  -7   2   6        1.63        6.77      1.94 o 
  -6   2   6      613.59      661.33     31.07 o 
  -5   2   6      334.02      301.47     31.50 o 
  -4   2   6      379.66      372.13      7.42 o 
  -3   2   6       22.58       19.26      0.84 o 
  -2   2   6       28.96       35.23      1.08 o 
  -1   2   6       10.45        4.66      0.60 o 
   0   2   6      568.54      630.00     10.47 o 
   1   2   6      705.45      682.36      8.38 o 
   2   2   6      186.65      169.12      4.11 o 
   3   2   6      329.72      323.19      5.05 o 
   4   2   6      106.32      104.94      6.76 o 
   5   2   6        1.82        2.78      1.36 o 
   6   2   6        0.48        2.08      1.26 o 
   7   2   6       27.93       28.09      3.46 o 
  -9   3   6        7.38        4.77      2.93 o 
  -8   3   6       76.70       64.92      3.89 o 
  -7   3   6        0.16        4.65      1.43 o 
  -6   3   6       88.50       99.44      7.38 o 
  -5   3   6       19.65       20.69      2.80 o 
  -4   3   6        3.40        2.32      0.70 o 
  -3   3   6      131.31      134.57      3.93 o 
  -2   3   6      610.41      669.55     15.41 o 
  -1   3   6      210.54      221.02      5.78 o 
   0   3   6       37.10       36.14      1.18 o 
   1   3   6     1826.73     1842.09     24.06 o 
   2   3   6        1.21        4.38      0.86 o 
   3   3   6       61.19       57.69      1.82 o 
   4   3   6       12.24       14.47      2.06 o 
   5   3   6      227.35      242.44     14.73 o 
   6   3   6       28.33       30.41      2.45 o 
   7   3   6        0.24        1.53      1.12 o 
  -9   4   6        6.60        5.29      1.65 o 
  -8   4   6      131.71      147.01     10.15 o 
  -7   4   6      153.16      156.65     13.87 o 
  -6   4   6      101.28      101.46      5.05 o 
  -5   4   6        2.65        3.78      0.65 o 
  -4   4   6        0.14        2.16      1.92 o 
  -3   4   6       13.01       12.54      1.00 o 
  -2   4   6      360.44      348.15      9.21 o 
  -1   4   6      213.00      182.79      5.85 o 
   0   4   6      597.63      545.32     10.13 o 
   1   4   6       27.18       28.39      1.36 o 
   2   4   6       45.66       48.56      1.91 o 
   3   4   6      557.18      555.52      6.98 o 
   4   4   6      906.69      910.49     25.70 o 
   5   4   6       92.05       94.47      4.37 o 
   6   4   6       23.13       25.10      3.46 o 
   7   4   6       94.31       99.12     20.26 o 
  -9   5   6       63.91       63.65      5.67 o 
  -8   5   6       98.94       91.12      8.29 o 
  -7   5   6      104.25      110.42     12.22 o 
  -6   5   6       48.42       49.38      3.49 o 
  -5   5   6      507.41      485.97     14.14 o 
  -4   5   6       66.55       67.24      3.55 o 
  -3   5   6        7.94        9.81      1.19 o 
  -2   5   6      305.80      306.46     12.13 o 
  -1   5   6       48.39       47.36      3.02 o 
   0   5   6      106.37      130.43      4.41 o 
   1   5   6      488.65      480.41      8.41 o 
   2   5   6      142.83      143.67      7.41 o 
   3   5   6        1.00        5.66      2.12 o 
   4   5   6       20.95       23.87      2.90 o 
   5   5   6       76.96       77.83      7.11 o 
   6   5   6       90.28       93.51      7.21 o 
  -9   6   6        0.01        5.71      4.37 o 
  -8   6   6        1.16        1.81      1.21 o 
  -7   6   6       37.43       39.41      3.93 o 
  -6   6   6       86.97       91.82      5.06 o 
  -5   6   6       50.07       59.93      5.33 o 
  -4   6   6      836.12      791.71     64.12 o 
  -3   6   6       49.36       43.88      3.34 o 
  -2   6   6      425.11      436.29     10.04 o 
  -1   6   6     1242.16     1226.44     23.76 o 
   0   6   6     2277.11     2337.94     32.12 o 
   1   6   6       33.91       33.54      1.98 o 
   2   6   6      268.00      263.44      9.38 o 
   3   6   6       20.55       22.93      5.67 o 
   4   6   6      116.00      130.26     10.70 o 
   5   6   6        1.15        8.03      3.22 o 
  -8   7   6       35.52       33.48      4.86 o 
  -7   7   6       18.32       14.84      6.20 o 
  -6   7   6        1.67        2.29      0.73 o 
  -5   7   6        2.22        4.07      1.05 o 
  -4   7   6        0.39        3.30      1.52 o 
  -3   7   6        7.28       10.64      1.83 o 
  -2   7   6       21.74       28.17      1.95 o 
  -1   7   6      157.80      148.88      5.40 o 
   0   7   6      179.21      177.39     11.17 o 
   1   7   6       11.46       15.10      2.25 o 
   2   7   6       28.02       28.14      2.21 o 
   3   7   6        5.32        7.28      1.88 o 
   4   7   6       25.72       27.83      6.76 o 
   5   7   6       63.07       77.67     13.66 o 
  -8   8   6       71.26       69.75      8.41 o 
  -7   8   6        3.03        3.74      1.35 o 
  -6   8   6       24.62       23.78      2.46 o 
  -5   8   6      108.41      110.01      4.36 o 
  -4   8   6      209.96      205.53     16.25 o 
  -3   8   6        5.98        4.61      1.09 o 
  -2   8   6       35.85       38.26      5.62 o 
  -1   8   6        0.54        5.59      1.31 o 
   0   8   6       80.94       66.90      4.67 o 
   1   8   6       17.68       23.38      2.44 o 
   2   8   6       36.07       35.91      3.23 o 
   3   8   6        6.28       12.01      2.90 o 
   4   8   6       26.82       29.84      3.75 o 
  -7   9   6      115.26      107.25      9.19 o 
  -6   9   6       30.40       25.98      2.85 o 
  -5   9   6       33.78       37.19      3.55 o 
  -4   9   6       76.28       75.60      5.13 o 
  -3   9   6        2.66        3.85      1.23 o 
  -2   9   6      106.76      105.67      6.63 o 
  -1   9   6       12.24       10.97      1.53 o 
   0   9   6        0.20        3.40      2.11 o 
   1   9   6        6.65        3.64      0.99 o 
   2   9   6        4.29        5.66      2.02 o 
   3   9   6        1.86        7.94      1.90 o 
  -6  10   6       19.25       20.84      2.95 o 
  -5  10   6        0.15        2.95      1.09 o 
  -4  10   6        0.06        2.55      1.12 o 
  -3  10   6      108.37      116.08      5.07 o 
  -2  10   6        6.39        7.90      1.28 o 
  -1  10   6       14.31       17.15      6.24 o 
   0  10   6        2.70        5.02      1.53 o 
   1  10   6      141.62      155.26     11.39 o 
   2  10   6        5.09       14.27      4.69 o 
  -4  11   6       96.02      112.67      7.45 o 
  -3  11   6       57.68       71.15      6.63 o 
  -2  11   6       60.01       67.12      7.78 o 
  -1  11   6      153.94      188.03     11.09 o 
   0  11   6      135.67      156.68     10.07 o 
  -1 -13   7        3.77        3.95      1.15 o 
   0 -13   7       23.53       17.67      2.64 o 
   1 -13   7       16.62       16.33      2.35 o 
   2 -13   7       36.89       44.24      2.79 o 
   3 -13   7       39.04       39.50      3.88 o 
   4 -13   7       84.86       83.47      6.29 o 
  -3 -12   7       76.57       73.73      6.48 o 
  -2 -12   7       17.07       14.94      2.14 o 
  -1 -12   7       65.13       63.32      4.91 o 
   0 -12   7        3.52        3.92      1.12 o 
   1 -12   7       84.17       85.89      5.85 o 
   2 -12   7       29.53       31.35      2.91 o 
   3 -12   7        7.88        9.98      1.70 o 
   4 -12   7      154.52      145.12      7.95 o 
   5 -12   7       44.52       39.43      3.91 o 
  -4 -11   7       13.24       12.93      6.34 o 
  -3 -11   7       31.74       32.31      3.15 o 
  -2 -11   7      154.65      161.01      6.88 o 
  -1 -11   7       12.52       10.03      3.72 o 
   0 -11   7       80.86       85.54      6.51 o 
   1 -11   7      172.82      172.61      5.76 o 
   2 -11   7      117.70      116.08      4.61 o 
   3 -11   7        9.60       12.39      2.96 o 
   4 -11   7      321.16      308.23     29.75 o 
   5 -11   7       16.19        8.38      2.90 o 
   6 -11   7        0.14        1.61      1.14 o 
  -5 -10   7        9.53        6.59      2.11 o 
  -4 -10   7        4.26        7.09      2.62 o 
  -3 -10   7       20.62       21.47      3.57 o 
  -2 -10   7      388.69      391.35     10.22 o 
  -1 -10   7        2.49        8.06      1.58 o 
   0 -10   7       33.53       28.42      3.62 o 
   1 -10   7      643.54      619.46     11.67 o 
   2 -10   7     1593.95     1498.72     49.14 o 
   3 -10   7       74.22       57.06      2.94 o 
   4 -10   7       13.00       13.40      3.17 o 
   5 -10   7        0.46        2.52      0.95 o 
   6 -10   7      259.24      282.59     10.08 o 
   7 -10   7      146.64      175.84     12.62 o 
  -6  -9   7       74.60       75.88      6.47 o 
  -5  -9   7       17.17       15.80      6.15 o 
  -4  -9   7       39.57       41.83      4.20 o 
  -3  -9   7       45.68       46.75      3.07 o 
  -2  -9   7        6.21        5.35      1.34 o 
  -1  -9   7        0.29        3.90      1.99 o 
   0  -9   7      332.10      347.21      7.83 o 
   1  -9   7       75.97       80.45      4.22 o 
   2  -9   7       48.55       43.77      3.83 o 
   3  -9   7       43.68       51.87      2.32 o 
   4  -9   7      141.21      139.61      6.60 o 
   5  -9   7        0.63        2.21      1.35 o 
   6  -9   7       24.93       29.64      4.12 o 
   7  -9   7       31.02       22.86      2.33 o 
  -6  -8   7       33.59       25.30      3.43 o 
  -5  -8   7      252.33      237.98     24.58 o 
  -4  -8   7        2.28        3.36      2.13 o 
  -3  -8   7       52.19       56.93      2.62 o 
  -2  -8   7       76.72       78.71      3.85 o 
  -1  -8   7      436.88      434.08     10.81 o 
   0  -8   7       97.63      104.81      4.39 o 
   1  -8   7       23.72       23.99      1.82 o 
   2  -8   7        9.80        7.52      0.94 o 
   3  -8   7      153.38      151.44      4.77 o 
   4  -8   7       52.76       53.20      3.19 o 
   5  -8   7      137.06      151.30      7.11 o 
   6  -8   7        8.98       14.31      2.15 o 
   7  -8   7       16.53       19.82      2.39 o 
   8  -8   7       57.02       61.42      4.69 o 
  -7  -7   7        2.27        2.93      3.20 o 
  -6  -7   7        8.06        8.04      1.64 o 
  -5  -7   7        2.25        3.82      1.00 o 
  -4  -7   7       66.28       60.43      2.20 o 
  -3  -7   7       31.76       36.46      2.47 o 
  -2  -7   7       68.38       66.54      2.72 o 
  -1  -7   7        0.60        2.24      0.90 o 
   0  -7   7      243.79      258.29      7.40 o 
   1  -7   7      231.55      214.99     11.26 o 
   2  -7   7      100.27      103.80      3.47 o 
   3  -7   7       50.80       38.51      2.23 o 
   4  -7   7      326.36      309.55      7.70 o 
   5  -7   7      374.70      388.80     12.16 o 
   6  -7   7       53.44       38.88      3.39 o 
   7  -7   7       10.82       11.22      2.92 o 
   8  -7   7      151.08      151.14     12.89 o 
  -7  -6   7       16.40       19.39      4.47 o 
  -6  -6   7        0.09        2.65      2.58 o 
  -5  -6   7       87.43       76.68      5.04 o 
  -4  -6   7      383.03      368.22     13.61 o 
  -3  -6   7        4.73        6.22      0.90 o 
  -2  -6   7        0.29        3.36      0.93 o 
  -1  -6   7       63.25       79.67      3.44 o 
   0  -6   7       22.56       17.13      0.91 o 
   1  -6   7        7.52        9.51      1.00 o 
   2  -6   7        1.55        1.56      0.53 o 
   3  -6   7       34.32       34.25      1.70 o 
   4  -6   7      214.86      217.75      5.49 o 
   5  -6   7       61.37       46.49      5.32 o 
   6  -6   7      266.15      259.29      9.31 o 
   7  -6   7        0.43        1.83      1.22 o 
   8  -6   7        5.52        6.77      1.70 o 
  -8  -5   7        0.74        2.13      2.08 o 
  -7  -5   7       47.63       49.26      6.12 o 
  -6  -5   7        1.13        1.15      0.83 o 
  -5  -5   7      307.78      279.49      9.53 o 
  -4  -5   7      414.62      396.09     11.04 o 
  -3  -5   7        6.45       10.08      1.09 o 
  -2  -5   7      303.96      312.60      7.50 o 
  -1  -5   7        0.38        3.43      0.76 o 
   0  -5   7      323.71      322.63      7.41 o 
   1  -5   7     4176.66     4601.28     49.50 o 
   2  -5   7     1500.03     1614.62     23.57 o 
   3  -5   7        0.04        2.46      0.48 o 
   4  -5   7      798.36      799.93     15.38 o 
   5  -5   7        8.79       10.02      1.55 o 
   6  -5   7       25.53       20.26      2.11 o 
   7  -5   7        4.23        2.84      0.98 o 
   8  -5   7        6.44        2.40      1.22 o 
  -8  -4   7        5.48        5.06      2.45 o 
  -7  -4   7        3.27        9.21      2.02 o 
  -6  -4   7       64.28       59.91      5.59 o 
  -5  -4   7      624.63      589.94     17.44 o 
  -4  -4   7      140.03      131.43      4.70 o 
  -3  -4   7      618.44      594.51      8.91 o 
  -2  -4   7        9.86       17.80      1.19 o 
  -1  -4   7       59.88       66.63      2.48 o 
   0  -4   7      232.07      220.04      4.12 o 
   1  -4   7       54.61       50.82      1.74 o 
   2  -4   7      508.12      566.63     18.01 o 
   3  -4   7        9.59        8.71      0.82 o 
   4  -4   7      588.83      567.79      9.90 o 
   5  -4   7      552.73      533.20      7.85 o 
   6  -4   7      115.23      121.93      7.34 o 
   7  -4   7        1.91        2.72      1.33 o 
  -8  -3   7        0.60        8.68      3.30 o 
  -7  -3   7        7.41        8.22      1.56 o 
  -6  -3   7        8.81        8.30      1.47 o 
  -5  -3   7      207.76      201.66      5.81 o 
  -4  -3   7      251.41      262.96      6.39 o 
  -3  -3   7       91.33       82.62      4.30 o 
  -2  -3   7      244.97      246.22      4.61 o 
  -1  -3   7       41.55       55.69      2.73 o 
   0  -3   7      136.74      113.53      3.34 o 
   1  -3   7      248.16      223.32      5.32 o 
   2  -3   7      372.56      399.35      9.39 o 
   3  -3   7      405.43      395.32      7.06 o 
   4  -3   7      162.51      157.28      4.21 o 
   5  -3   7      313.41      301.05      7.42 o 
   6  -3   7        3.05        2.86      0.81 o 
   7  -3   7        6.27        8.93      1.10 o 
   8  -3   7      136.50      158.97      9.48 o 
  -9  -2   7        0.03        7.03      2.45 o 
  -8  -2   7        0.32        2.42      2.08 o 
  -7  -2   7       37.57       35.23      3.49 o 
  -6  -2   7      472.31      492.13      8.63 o 
  -5  -2   7      175.08      172.94      4.99 o 
  -4  -2   7        0.80        2.58      0.82 o 
  -3  -2   7       98.06      122.00      2.91 o 
  -2  -2   7      285.70      339.31      4.64 o 
  -1  -2   7      982.65      983.08     13.72 o 
   0  -2   7      227.47      203.33      4.10 o 
   1  -2   7     2191.31     2518.37     27.27 o 
   2  -2   7       81.37      124.87      3.38 o 
   3  -2   7       79.13       93.53      2.38 o 
   4  -2   7      125.72      135.45      3.97 o 
   5  -2   7        7.78        9.14      1.28 o 
   6  -2   7      498.81      472.86     20.83 o 
   7  -2   7       69.83       78.43      7.48 o 
   8  -2   7       99.18       92.40     12.30 o 
  -9  -1   7       55.84       53.20      7.30 o 
  -8  -1   7       12.16       13.39      3.36 o 
  -7  -1   7       13.40       14.86      2.85 o 
  -6  -1   7       71.09       72.70      4.30 o 
  -5  -1   7       23.60       19.44      2.16 o 
  -4  -1   7      122.86      127.93      4.27 o 
  -3  -1   7     1715.44     1789.55     19.53 o 
  -2  -1   7        2.36        4.09      0.64 o 
  -1  -1   7     1039.69     1029.49     13.83 o 
   0  -1   7        7.99       17.30      1.63 o 
   1  -1   7      130.34      127.71      2.98 o 
   2  -1   7      156.14      200.37      3.71 o 
   3  -1   7        0.63        2.92      0.61 o 
   4  -1   7        1.91        0.92      0.67 o 
   5  -1   7     1347.71     1423.96     27.84 o 
   6  -1   7       34.56       40.92      4.89 o 
   7  -1   7       78.34       81.70      6.65 o 
   8  -1   7      113.09      114.94      9.92 o 
  -9   0   7        3.56        6.00      2.53 o 
  -8   0   7        2.63        4.62      3.01 o 
  -7   0   7      215.81      223.45     11.21 o 
  -6   0   7       56.62       58.20      6.36 o 
  -5   0   7      726.50      714.57     15.71 o 
  -4   0   7      625.80      604.41      6.54 o 
  -3   0   7       14.04       25.79      2.41 o 
  -2   0   7      656.40      663.53      6.24 o 
  -1   0   7       34.22       34.98      1.19 o 
   0   0   7      138.61      181.39      4.17 o 
   1   0   7      928.55     1038.87     14.80 o 
   2   0   7      473.16      458.00      8.17 o 
   3   0   7       19.08       20.17      0.96 o 
   4   0   7      243.34      235.43      6.36 o 
   5   0   7      116.18      110.74      5.79 o 
   6   0   7        0.02        4.69      3.89 o 
   7   0   7      236.26      244.78      8.98 o 
   8   0   7        0.04        3.49      1.86 o 
  -9   1   7        1.59        9.57      3.81 o 
  -8   1   7       53.93       62.40      3.91 o 
  -7   1   7        7.71       11.02      2.98 o 
  -6   1   7      353.23      368.20      8.95 o 
  -5   1   7        3.70        6.55      3.20 o 
  -4   1   7        2.27        2.83      0.96 o 
  -3   1   7        6.57       11.02      0.80 o 
  -2   1   7      473.69      470.72      8.44 o 
  -1   1   7      821.32      877.12     15.79 o 
   0   1   7     1614.30     1859.13     23.42 o 
   1   1   7      214.54      180.25      5.47 o 
   2   1   7      206.79      212.86      4.49 o 
   3   1   7      154.04      152.56      4.35 o 
   4   1   7       32.96       30.59      1.76 o 
   5   1   7      107.53      119.27      5.14 o 
   6   1   7      193.87      212.30     21.78 o 
   7   1   7        1.50        3.25      2.82 o 
  -9   2   7       12.61       13.41      2.77 o 
  -8   2   7        0.84        2.37      1.28 o 
  -7   2   7       17.31       23.81      2.60 o 
  -6   2   7      287.90      246.92     25.59 o 
  -5   2   7      653.55      679.31     32.38 o 
  -4   2   7      194.76      191.84      4.14 o 
  -3   2   7      144.87      121.86      3.59 o 
  -2   2   7      731.67      796.94     13.79 o 
  -1   2   7      239.36      280.03      4.92 o 
   0   2   7      353.99      370.53      6.72 o 
   1   2   7      332.75      311.91      5.67 o 
   2   2   7       40.49       43.36      2.71 o 
   3   2   7       81.87       73.84      2.44 o 
   4   2   7       31.90       41.01      3.07 o 
   5   2   7      490.29      515.86     11.80 o 
   6   2   7       60.61       64.01      5.60 o 
   7   2   7       93.44       96.31     21.89 o 
  -9   3   7        5.09        8.41      3.49 o 
  -8   3   7        4.70        5.68      1.78 o 
  -7   3   7        0.78        5.79      1.66 o 
  -6   3   7        7.44        9.95      3.83 o 
  -5   3   7      240.00      222.04      8.49 o 
  -4   3   7        0.70        4.68      1.11 o 
  -3   3   7       23.63       18.81      1.06 o 
  -2   3   7      107.16      124.93      6.21 o 
  -1   3   7      422.92      400.58      9.37 o 
   0   3   7        1.91        5.82      0.64 o 
   1   3   7       92.63       91.15      3.21 o 
   2   3   7      344.44      345.01      5.48 o 
   3   3   7      110.59      116.01      5.21 o 
   4   3   7       18.61       15.36      4.82 o 
   5   3   7       87.62       98.06     12.04 o 
   6   3   7      106.40      124.84     20.61 o 
   7   3   7       37.86       39.63      5.23 o 
  -9   4   7        0.03        1.28      1.28 o 
  -8   4   7        0.47        4.65      1.50 o 
  -7   4   7       54.85       62.69      5.78 o 
  -6   4   7       12.74       15.46      2.35 o 
  -5   4   7       71.94       69.89      3.44 o 
  -4   4   7       65.20       59.21      2.45 o 
  -3   4   7       96.82       86.30      3.27 o 
  -2   4   7        2.17        2.18      0.68 o 
  -1   4   7      365.02      360.99     10.10 o 
   0   4   7      366.47      340.93      8.59 o 
   1   4   7      333.10      333.67     11.47 o 
   2   4   7       91.33       91.99      5.25 o 
   3   4   7     1588.15     1640.18     27.31 o 
   4   4   7       51.32       43.66      6.66 o 
   5   4   7        2.21        4.80      1.59 o 
   6   4   7        2.73        5.39      1.59 o 
  -9   5   7       26.72       27.05      3.45 o 
  -8   5   7        0.03        1.42      1.54 o 
  -7   5   7        8.82       10.37      3.94 o 
  -6   5   7      221.45      209.52      8.56 o 
  -5   5   7        2.15        3.72      1.21 o 
  -4   5   7      267.30      246.59      9.42 o 
  -3   5   7        0.23        1.15      0.82 o 
  -2   5   7        0.13        1.72      0.83 o 
  -1   5   7      243.93      210.92      8.93 o 
   0   5   7      283.49      257.49      7.34 o 
   1   5   7      351.09      319.09      7.94 o 
   2   5   7        0.43        2.61      1.15 o 
   3   5   7       65.34       70.32      4.22 o 
   4   5   7        0.34        2.75      1.76 o 
   5   5   7      106.82      113.68      5.08 o 
   6   5   7        1.52        3.88      1.52 o 
  -8   6   7       15.73       12.33      3.33 o 
  -7   6   7      136.94      141.30     14.81 o 
  -6   6   7      271.04      265.34      6.98 o 
  -5   6   7      257.46      247.53      9.43 o 
  -4   6   7        0.02        2.27      0.85 o 
  -3   6   7      179.88      157.97      5.07 o 
  -2   6   7      142.15      141.02      6.00 o 
  -1   6   7      211.99      164.85      5.26 o 
   0   6   7      740.26      739.48     12.75 o 
   1   6   7       14.72       13.27      1.39 o 
   2   6   7        1.19        2.31      0.86 o 
   3   6   7        1.64        6.55      3.17 o 
   4   6   7      166.56      174.64      6.89 o 
   5   6   7       74.34       83.69     14.25 o 
  -8   7   7      101.24      111.23     10.34 o 
  -7   7   7        3.20        6.07      2.10 o 
  -6   7   7       20.92       22.92      2.47 o 
  -5   7   7       43.24       47.09      2.58 o 
  -4   7   7        8.45       10.61      2.01 o 
  -3   7   7       55.42       63.47      2.43 o 
  -2   7   7        8.00        5.33      1.36 o 
  -1   7   7      149.62      122.34      3.79 o 
   0   7   7     1166.58     1121.08     28.65 o 
   1   7   7        9.37        9.78      1.61 o 
   2   7   7       24.63       18.67      1.94 o 
   3   7   7        1.88        3.26      1.34 o 
   4   7   7        1.28        5.22      1.66 o 
  -7   8   7       90.66       84.27      8.54 o 
  -6   8   7      306.06      295.79     11.84 o 
  -5   8   7      107.27       96.72      5.81 o 
  -4   8   7       37.78       31.72      3.31 o 
  -3   8   7       18.16       19.90      3.81 o 
  -2   8   7      159.40      163.96      8.53 o 
  -1   8   7       30.03       30.82      2.62 o 
   0   8   7        4.74        7.27      2.03 o 
   1   8   7       45.87       36.22      4.75 o 
   2   8   7        1.47        2.71      1.20 o 
   3   8   7       39.45       51.82      4.76 o 
  -7   9   7       12.21        8.05      4.82 o 
  -6   9   7       40.26       43.22     10.65 o 
  -5   9   7        0.12        2.58      0.94 o 
  -4   9   7       10.68       10.90      2.41 o 
  -3   9   7      223.82      230.91     12.20 o 
  -2   9   7       86.42       83.86      4.71 o 
  -1   9   7       11.05       13.53      2.72 o 
   0   9   7       22.04       32.59      3.66 o 
   1   9   7       20.63       19.09      2.44 o 
   2   9   7       49.73       50.84      4.79 o 
  -5  10   7        0.62        4.41      1.14 o 
  -4  10   7       15.43       17.15      2.89 o 
  -3  10   7       93.45      107.16      4.67 o 
  -2  10   7        0.05        3.14      1.15 o 
  -1  10   7       32.14       26.34      4.59 o 
   0  10   7        0.04        4.40      1.30 o 
   1  10   7        0.14        4.81      1.82 o 
  -3  11   7        0.76        2.80      1.14 o 
  -2  11   7        7.81        8.61      1.87 o 
  -1 -13   8        2.00        3.78      1.71 o 
   0 -13   8        1.91        5.00      1.42 o 
   1 -13   8       77.49       84.77     13.63 o 
   2 -13   8       82.40       76.82      6.64 o 
   3 -13   8       62.26       54.74      4.56 o 
   4 -13   8       18.49       16.43      2.62 o 
  -3 -12   8       23.82       18.17      2.84 o 
  -2 -12   8      174.92      173.77     11.36 o 
  -1 -12   8       71.36       76.88      5.59 o 
   0 -12   8       66.08       67.76      4.99 o 
   1 -12   8        0.53        3.61      1.04 o 
   2 -12   8       13.24       12.45      1.79 o 
   3 -12   8      110.46      100.87      5.67 o 
   4 -12   8        0.59        2.54      1.93 o 
   5 -12   8       14.51        7.26      2.05 o 
  -4 -11   8        2.08        4.12      1.72 o 
  -3 -11   8        0.60        1.80      0.97 o 
  -2 -11   8       75.19       77.31      6.36 o 
  -1 -11   8      257.40      261.90     12.54 o 
   0 -11   8        3.13        4.95      3.08 o 
   1 -11   8        0.04        3.24      0.93 o 
   2 -11   8        7.73        7.41      1.13 o 
   3 -11   8        0.25        3.79      1.14 o 
   4 -11   8       14.99       12.92      1.65 o 
   5 -11   8       71.28       75.42      6.30 o 
   6 -11   8        0.15        3.38      1.70 o 
  -5 -10   8       19.08       17.50      4.61 o 
  -4 -10   8       25.47       26.83      3.03 o 
  -3 -10   8        8.14        4.99      2.33 o 
  -2 -10   8       18.78       20.30      2.81 o 
  -1 -10   8      205.75      220.98      8.24 o 
   0 -10   8      670.86      687.00     15.99 o 
   1 -10   8       21.65       19.35      2.85 o 
   2 -10   8      100.26       94.33      5.32 o 
   3 -10   8       38.28       35.15      2.17 o 
   4 -10   8        9.22        7.44      1.25 o 
   5 -10   8      182.64      187.57      7.63 o 
   6 -10   8        0.00        2.80      0.93 o 
   7 -10   8        3.19        5.27      1.97 o 
  -6  -9   8       10.86       11.44      4.47 o 
  -5  -9   8        5.93        8.70      2.76 o 
  -4  -9   8       33.60       29.52      3.77 o 
  -3  -9   8        5.40        3.30      1.61 o 
  -2  -9   8        0.14        3.71      1.30 o 
  -1  -9   8        2.65        6.03      1.57 o 
   0  -9   8        7.57        6.47      1.08 o 
   1  -9   8      522.41      480.14     17.95 o 
   2  -9   8      103.67       95.55      4.81 o 
   3  -9   8        1.45        2.74      1.86 o 
   4  -9   8      250.73      236.66      7.24 o 
   5  -9   8       91.71       95.63      4.93 o 
   6  -9   8      138.05      139.63      7.06 o 
   7  -9   8       33.45       44.15      3.25 o 
  -6  -8   8        2.99        3.47      1.44 o 
  -5  -8   8      114.97      107.73      6.20 o 
  -4  -8   8      162.10      152.29      7.37 o 
  -3  -8   8      121.57      117.83      5.08 o 
  -2  -8   8       32.55       37.20      2.42 o 
  -1  -8   8       37.04       41.55      3.23 o 
   0  -8   8      386.22      377.47      9.99 o 
   1  -8   8       29.00       29.59      2.08 o 
   2  -8   8       55.81       58.61      3.61 o 
   3  -8   8       49.94       43.38      2.41 o 
   4  -8   8       11.50       10.92      1.43 o 
   5  -8   8       40.13       51.42      3.03 o 
   6  -8   8      418.46      393.35      7.93 o 
   7  -8   8       42.39       41.48      4.09 o 
   8  -8   8       30.38       28.15      6.26 o 
  -7  -7   8       24.90       26.42      4.95 o 
  -6  -7   8      144.42      131.93      4.52 o 
  -5  -7   8       31.33       28.81      2.22 o 
  -4  -7   8       23.81       24.87      3.49 o 
  -3  -7   8        2.24        2.89      1.26 o 
  -2  -7   8        5.76        4.96      1.11 o 
  -1  -7   8      426.63      426.29      7.98 o 
   0  -7   8      170.29      185.18      5.28 o 
   1  -7   8       25.80       23.95      1.43 o 
   2  -7   8       56.55       49.42      2.38 o 
   3  -7   8      105.11      106.10      4.32 o 
   4  -7   8       41.75       34.80      2.63 o 
   5  -7   8      102.64       97.77      3.14 o 
   6  -7   8        4.90        6.82      2.34 o 
   7  -7   8       94.68      111.52      7.08 o 
   8  -7   8        2.49        4.04      1.19 o 
  -7  -6   8       37.47       35.95      5.33 o 
  -6  -6   8       10.79       13.33      1.74 o 
  -5  -6   8       14.06       13.48      1.66 o 
  -4  -6   8        0.65        2.25      0.86 o 
  -3  -6   8      128.21      110.61      4.04 o 
  -2  -6   8      246.72      251.86      6.93 o 
  -1  -6   8      159.23      148.83      4.37 o 
   0  -6   8       40.06       43.16      2.11 o 
   1  -6   8       21.81       20.90      1.16 o 
   2  -6   8      955.61      876.24     10.83 o 
   3  -6   8      720.95      695.76     14.07 o 
   4  -6   8      771.40      732.64     34.92 o 
   5  -6   8      224.60      219.31     15.92 o 
   6  -6   8       32.90       39.85      3.70 o 
   7  -6   8      203.60      217.76     11.13 o 
   8  -6   8        2.13        0.75      1.07 o 
  -8  -5   8       21.94       27.80      5.43 o 
  -7  -5   8       14.07       11.05      2.98 o 
  -6  -5   8       50.51       51.32      3.61 o 
  -5  -5   8      124.25      110.86      5.46 o 
  -4  -5   8        0.01        2.10      1.90 o 
  -3  -5   8      169.80      149.45      4.38 o 
  -2  -5   8      136.39      126.72      3.49 o 
  -1  -5   8        4.86        3.25      0.56 o 
   0  -5   8      467.16      464.90      9.28 o 
   1  -5   8       24.40       22.49      1.02 o 
   2  -5   8      167.04      137.57      4.30 o 
   3  -5   8      672.85      727.21     19.87 o 
   4  -5   8     1646.23     1644.71     31.15 o 
   5  -5   8      466.04      457.12      9.73 o 
   6  -5   8      259.20      246.73      8.80 o 
  -8  -4   8        1.22        1.44      2.13 o 
  -7  -4   8        9.47       11.97      2.56 o 
  -6  -4   8        7.70        6.77      2.06 o 
  -5  -4   8     1825.11     1712.45     65.42 o 
  -4  -4   8      154.04      146.02      4.38 o 
  -3  -4   8       11.54       12.18      1.20 o 
  -2  -4   8      330.93      335.08     14.24 o 
  -1  -4   8       18.79       25.15      0.93 o 
   0  -4   8        6.85        2.94      0.51 o 
   1  -4   8      463.54      537.02      7.08 o 
   2  -4   8      278.60      280.18     11.77 o 
   3  -4   8      220.53      200.93      4.70 o 
   4  -4   8      764.47      778.80     13.11 o 
   5  -4   8        9.72        6.66      0.69 o 
   6  -4   8      105.82      106.38      5.22 o 
   7  -4   8       43.08       36.04      2.74 o 
  -8  -3   8       16.12       15.19      5.30 o 
  -7  -3   8        4.83        2.74      1.25 o 
  -6  -3   8      681.20      679.76     29.31 o 
  -5  -3   8      748.62      747.73     13.57 o 
  -4  -3   8       11.21       10.24      1.10 o 
  -3  -3   8      736.52      796.30     20.31 o 
  -2  -3   8        3.10        5.51      0.56 o 
  -1  -3   8      182.47      207.62      7.46 o 
   0  -3   8      797.87      865.93     16.33 o 
   1  -3   8       29.33       38.40      2.67 o 
   2  -3   8      106.57       86.93      3.74 o 
   3  -3   8       70.22       64.13      2.57 o 
   4  -3   8       17.33       17.63      1.12 o 
   5  -3   8       22.80       23.96      2.21 o 
   6  -3   8      354.77      366.22     10.37 o 
   7  -3   8        5.42        4.74      1.30 o 
   8  -3   8       99.08      131.17     13.47 o 
  -9  -2   8       11.60        3.09      2.50 o 
  -8  -2   8        5.92        7.29      1.75 o 
  -7  -2   8       83.25       88.70      4.24 o 
  -6  -2   8      277.63      280.20      8.46 o 
  -5  -2   8      250.92      245.33      5.94 o 
  -4  -2   8        0.17        3.02      2.10 o 
  -3  -2   8       92.04       89.32      2.80 o 
  -2  -2   8       76.61       57.83      2.63 o 
  -1  -2   8      133.92      145.41      2.87 o 
   0  -2   8     2100.76     2257.04     21.41 o 
   1  -2   8      103.06       97.79      3.21 o 
   2  -2   8       26.43       60.31      5.19 o 
   3  -2   8      151.43      154.61      4.24 o 
   4  -2   8      292.22      269.68      7.29 o 
   5  -2   8      315.76      326.67     13.32 o 
   6  -2   8       18.48       20.53      1.61 o 
   7  -2   8       95.86       95.24     11.18 o 
   8  -2   8        0.88        2.34      1.49 o 
  -9  -1   8       10.32       14.38      4.58 o 
  -8  -1   8       14.48       15.23      2.42 o 
  -7  -1   8      135.72      123.83      6.57 o 
  -6  -1   8        4.16        2.85      0.98 o 
  -5  -1   8       86.29       83.61      7.70 o 
  -4  -1   8       54.10       60.47      2.17 o 
  -3  -1   8       58.07       63.25      2.35 o 
  -2  -1   8      121.80       98.28      2.73 o 
  -1  -1   8     1103.39     1161.51      6.27 o 
   0  -1   8      869.90      899.96      8.53 o 
   1  -1   8     3554.74     4067.80     49.33 o 
   2  -1   8     1899.98     1925.94     27.65 o 
   3  -1   8        0.77        3.62      0.55 o 
   4  -1   8      220.55      222.06      5.50 o 
   5  -1   8      233.62      215.79      7.61 o 
   6  -1   8       32.90       38.69      3.56 o 
   7  -1   8       75.69       79.77      6.84 o 
   8  -1   8       12.04       12.20      4.63 o 
  -9   0   8        0.05        2.58      2.48 o 
  -8   0   8       25.31       34.59      5.70 o 
  -7   0   8        2.26        5.97      3.04 o 
  -6   0   8       91.25      108.97      5.46 o 
  -5   0   8      258.66      251.52      9.01 o 
  -4   0   8      180.47      192.58      5.75 o 
  -3   0   8      926.25      939.84     11.21 o 
  -2   0   8       53.61       52.47      2.50 o 
  -1   0   8     1556.98     1722.90      9.32 o 
   0   0   8      309.45      291.39      7.04 o 
   1   0   8     1294.07     1290.59     16.08 o 
   2   0   8       63.72       53.30      2.05 o 
   3   0   8      168.21      160.77      3.66 o 
   4   0   8      400.03      397.06      9.25 o 
   5   0   8      147.24      164.65      6.81 o 
   6   0   8      645.69      638.24     28.03 o 
   7   0   8      164.31      189.96     16.51 o 
  -9   1   8       19.16       21.20      3.37 o 
  -8   1   8        0.03        3.89      2.01 o 
  -7   1   8       11.49       11.97      2.57 o 
  -6   1   8      102.74       97.24      9.03 o 
  -5   1   8       33.45       42.27      3.89 o 
  -4   1   8      160.20      168.16      6.50 o 
  -3   1   8      257.09      286.47      6.15 o 
  -2   1   8      543.94      565.11     10.23 o 
  -1   1   8      298.40      305.63      5.64 o 
   0   1   8        0.02        2.06      0.53 o 
   1   1   8      962.88      929.75     23.99 o 
   2   1   8      357.69      339.05      4.87 o 
   3   1   8      724.97      727.93     10.99 o 
   4   1   8      312.33      312.28      5.70 o 
   5   1   8       57.67       65.25      3.34 o 
   6   1   8        5.26        5.63      2.10 o 
   7   1   8      101.60      115.17     16.19 o 
  -9   2   8       84.07       96.26      7.51 o 
  -8   2   8        3.48        6.05      4.74 o 
  -7   2   8       20.80       23.94      2.64 o 
  -6   2   8      720.54      747.51     29.96 o 
  -5   2   8       99.02      101.09      5.56 o 
  -4   2   8        8.25        7.46      0.67 o 
  -3   2   8      414.93      441.17      8.98 o 
  -2   2   8      228.70      258.98      5.66 o 
  -1   2   8       10.86       17.13      1.57 o 
   0   2   8      718.82      663.96      8.17 o 
   1   2   8      115.41      112.07      3.27 o 
   2   2   8      418.07      361.48      6.25 o 
   3   2   8        7.75        9.09      0.81 o 
   4   2   8      263.99      274.11     19.17 o 
   5   2   8       23.20       27.04      3.73 o 
   6   2   8       46.84       42.75      5.11 o 
   7   2   8        9.78       13.99      2.37 o 
  -9   3   8       10.25       13.45      2.52 o 
  -8   3   8       22.58       29.75      6.36 o 
  -7   3   8       65.50       71.12      4.98 o 
  -6   3   8        0.06        2.16      3.46 o 
  -5   3   8      272.15      264.84      6.58 o 
  -4   3   8       14.07       16.13      1.21 o 
  -3   3   8       12.30       10.63      0.92 o 
  -2   3   8       39.08       40.64      1.81 o 
  -1   3   8      484.36      467.73      5.68 o 
   0   3   8      214.71      195.17      4.95 o 
   1   3   8      342.72      340.56      6.68 o 
   2   3   8      679.15      679.53     18.03 o 
   3   3   8     1020.92     1025.61     16.90 o 
   4   3   8        4.20        3.24      0.99 o 
   5   3   8       54.20       52.71     13.45 o 
   6   3   8       94.87      100.67     12.65 o 
  -9   4   8        0.36        3.67      1.52 o 
  -8   4   8        2.69        5.08      1.48 o 
  -7   4   8        0.01        1.69      0.97 o 
  -6   4   8      247.63      268.79      8.93 o 
  -5   4   8      246.29      258.16      7.41 o 
  -4   4   8       17.49       12.56      1.16 o 
  -3   4   8       38.40       40.63      1.67 o 
  -2   4   8      704.83      695.05     15.44 o 
  -1   4   8      202.32      177.18      5.09 o 
   0   4   8      134.85      129.30      3.93 o 
   1   4   8      888.78      866.86     14.61 o 
   2   4   8      387.61      385.36     18.36 o 
   3   4   8       17.83       20.50      2.40 o 
   4   4   8      421.51      418.57     15.44 o 
   5   4   8      124.85      139.52      6.90 o 
   6   4   8       37.68       45.07      5.09 o 
  -8   5   8       91.05      102.70      7.06 o 
  -7   5   8       19.41       18.04      3.45 o 
  -6   5   8      206.31      201.36     10.11 o 
  -5   5   8      455.39      452.32     15.69 o 
  -4   5   8       24.12       23.61      2.22 o 
  -3   5   8       76.64       74.26      4.20 o 
  -2   5   8       52.87       48.37      3.25 o 
  -1   5   8      361.18      326.47      8.33 o 
   0   5   8        4.52        6.02      0.87 o 
   1   5   8      848.64      787.51     13.43 o 
   2   5   8        5.06        7.42      3.19 o 
   3   5   8       34.89       36.05      3.27 o 
   4   5   8       13.19       11.06      1.85 o 
   5   5   8       44.43       46.16     12.12 o 
  -8   6   8       30.07       38.47      5.60 o 
  -7   6   8      132.61      134.97      7.28 o 
  -6   6   8       69.89       73.70      5.22 o 
  -5   6   8      183.45      187.15      6.37 o 
  -4   6   8       10.36       12.44      2.70 o 
  -3   6   8      381.51      358.03     11.01 o 
  -2   6   8     1879.48     1760.95     49.38 o 
  -1   6   8      151.93      134.63      6.30 o 
   0   6   8        1.28        3.00      1.25 o 
   1   6   8        0.03        3.75      1.07 o 
   2   6   8       19.71       17.90      1.52 o 
   3   6   8      105.69       98.37      6.56 o 
   4   6   8       86.88       87.00      7.14 o 
   5   6   8        0.71        3.47      2.82 o 
  -8   7   8        1.15        0.93      0.68 o 
  -7   7   8        6.73       10.57      2.28 o 
  -6   7   8       16.00       15.62      7.54 o 
  -5   7   8       36.07       39.04      2.78 o 
  -4   7   8       12.39       13.57      1.88 o 
  -3   7   8        3.71        8.00      1.43 o 
  -2   7   8        2.44        5.46      2.63 o 
  -1   7   8      286.19      264.64      9.25 o 
   0   7   8        1.66        4.14      1.34 o 
   1   7   8        0.77        1.42      1.40 o 
   2   7   8       13.48        8.63      1.59 o 
   3   7   8       89.49       99.14      7.22 o 
   4   7   8       37.63       42.54      6.36 o 
  -7   8   8        8.12        4.30      1.20 o 
  -6   8   8       63.66       72.78      6.63 o 
  -5   8   8       36.93       39.33      4.34 o 
  -4   8   8        3.13        4.48      1.21 o 
  -3   8   8        0.17        2.72      1.09 o 
  -2   8   8       55.80       46.11      3.11 o 
  -1   8   8        3.03        5.08      1.28 o 
   0   8   8      102.17      105.11      5.52 o 
   1   8   8      102.57      104.84      5.15 o 
   2   8   8        0.92        2.41      1.15 o 
   3   8   8       30.09       28.45      3.46 o 
  -6   9   8        4.16        3.66      1.62 o 
  -5   9   8        8.36        6.30      2.42 o 
  -4   9   8      132.20      126.59      5.12 o 
  -3   9   8       20.49       24.62      2.31 o 
  -2   9   8      150.11      151.60     10.51 o 
  -1   9   8        0.09        4.24      1.74 o 
   0   9   8       25.09       24.43      3.29 o 
   1   9   8       41.01       49.41      4.64 o 
   2   9   8        3.98        7.52      1.85 o 
  -5  10   8      178.51      207.61     13.80 o 
  -4  10   8        2.82        8.00      3.44 o 
  -3  10   8       14.51       13.85      2.06 o 
  -2  10   8        0.07        5.84      1.92 o 
  -1  10   8        3.67        3.22      1.57 o 
   0  10   8        7.54       11.15      4.98 o 
  -1 -13   9        0.02        2.42      0.58 o 
   0 -13   9       75.08       63.90      5.18 o 
   1 -13   9        4.54        8.01      2.76 o 
   2 -13   9        0.34        1.86      1.02 o 
   3 -13   9      154.47      155.70      9.83 o 
  -3 -12   9       44.16       44.64      5.51 o 
  -2 -12   9       27.41       23.71      2.80 o 
  -1 -12   9       16.71       18.11      2.56 o 
   0 -12   9       30.19       37.70      5.08 o 
   1 -12   9      199.25      181.19     14.24 o 
   2 -12   9       40.75       34.98      3.31 o 
   3 -12   9      103.33      108.96      8.18 o 
   4 -12   9      270.13      249.49     27.49 o 
   5 -12   9       85.27       81.57      8.85 o 
  -4 -11   9        0.48        2.56      0.68 o 
  -3 -11   9       43.22       40.56      6.43 o 
  -2 -11   9       13.78       18.50      2.35 o 
  -1 -11   9       32.62       45.71      5.06 o 
   0 -11   9      169.28      179.40      9.75 o 
   1 -11   9       59.97       53.84      3.83 o 
   2 -11   9      373.90      351.40      7.20 o 
   3 -11   9        0.12        3.93      1.20 o 
   4 -11   9        0.24        4.77      1.11 o 
   5 -11   9       71.10       73.25      7.54 o 
   6 -11   9        5.08        9.08      4.05 o 
  -5 -10   9        2.23        3.81      1.39 o 
  -4 -10   9       85.85       93.58      8.20 o 
  -3 -10   9       70.75       70.28      6.67 o 
  -2 -10   9       48.43       50.85      3.84 o 
  -1 -10   9      523.85      536.86     15.66 o 
   0 -10   9      437.97      406.00     13.44 o 
   1 -10   9      264.78      270.46      8.12 o 
   2 -10   9      169.65      172.43      7.15 o 
   3 -10   9        2.44        4.23      1.05 o 
   4 -10   9       59.83       61.51      4.08 o 
   5 -10   9      280.59      304.70      8.94 o 
   6 -10   9      135.61      169.08      7.38 o 
  -6  -9   9       19.78       25.03      6.66 o 
  -5  -9   9       78.82       67.66      5.49 o 
  -4  -9   9        3.05        4.96      1.96 o 
  -3  -9   9        0.11        2.90      1.25 o 
  -2  -9   9      698.45      729.18     32.12 o 
  -1  -9   9       63.54       67.34      2.71 o 
   0  -9   9        0.03        1.17      1.23 o 
   1  -9   9        4.66        6.81      1.67 o 
   2  -9   9       47.11       43.88      2.86 o 
   3  -9   9        4.22        5.93      1.21 o 
   4  -9   9       75.26       75.82      4.34 o 
   5  -9   9        6.65        8.04      2.27 o 
   6  -9   9      220.49      232.08      9.43 o 
   7  -9   9      127.26      151.11     11.02 o 
  -6  -8   9        0.06        1.28      0.98 o 
  -5  -8   9        1.09        2.97      2.72 o 
  -4  -8   9       22.98       18.71      2.35 o 
  -3  -8   9       12.66       13.93      1.51 o 
  -2  -8   9       72.81       71.49      5.13 o 
  -1  -8   9      435.26      447.48     13.15 o 
   0  -8   9        2.15        4.29      1.01 o 
   1  -8   9       46.13       42.98      2.91 o 
   2  -8   9      143.30      123.99     10.28 o 
   3  -8   9      228.79      218.73      7.24 o 
   4  -8   9      252.23      258.95      5.37 o 
   5  -8   9       64.11       62.53      5.71 o 
   6  -8   9       16.55       12.43      2.09 o 
   7  -8   9      223.23      265.05     10.67 o 
  -7  -7   9        0.02        7.35      3.67 o 
  -6  -7   9        5.45        5.19      1.16 o 
  -5  -7   9       46.62       43.25      3.80 o 
  -4  -7   9        4.86        6.56      1.29 o 
  -3  -7   9      143.64      123.50      4.61 o 
  -2  -7   9      301.85      289.88      9.16 o 
  -1  -7   9       21.17       20.51      2.30 o 
   0  -7   9        9.34       11.95      1.83 o 
   1  -7   9      250.84      260.17      6.30 o 
   2  -7   9      119.47      109.23      5.06 o 
   3  -7   9      516.90      536.38      9.70 o 
   4  -7   9       47.69       53.66      2.44 o 
   5  -7   9      711.10      726.62     20.37 o 
   6  -7   9       49.38       36.17      6.68 o 
   7  -7   9       53.91       39.13      8.33 o 
   8  -7   9       84.94       77.37      6.36 o 
  -7  -6   9        0.99        0.16      2.02 o 
  -6  -6   9       27.69       23.81      2.32 o 
  -5  -6   9       94.83       82.04      3.72 o 
  -4  -6   9       80.71       72.54      3.28 o 
  -3  -6   9        3.02        2.53      0.97 o 
  -2  -6   9       33.22       28.81      1.66 o 
  -1  -6   9      432.48      451.95      8.33 o 
   0  -6   9       11.68       19.85      1.78 o 
   1  -6   9      210.43      208.01      5.24 o 
   2  -6   9       11.84        9.84      0.81 o 
   3  -6   9     1586.28     1652.71     49.99 o 
   4  -6   9      209.56      191.11      6.55 o 
   5  -6   9      340.58      300.97     11.40 o 
   6  -6   9      174.05      160.78     18.91 o 
   7  -6   9        0.01        5.01      2.08 o 
  -8  -5   9        0.06        5.59      3.46 o 
  -7  -5   9      139.73      110.25      6.87 o 
  -6  -5   9        1.28        2.96      1.81 o 
  -5  -5   9      183.19      172.18      6.53 o 
  -4  -5   9     1341.00     1368.41     32.20 o 
  -3  -5   9       28.29       25.10      2.43 o 
  -2  -5   9       36.38       31.77      1.79 o 
  -1  -5   9     1721.32     1843.70     40.60 o 
   0  -5   9      299.81      301.09      6.17 o 
   1  -5   9      159.95      167.66      5.23 o 
   2  -5   9        6.08        5.11      0.59 o 
   3  -5   9      353.95      347.12      6.04 o 
   4  -5   9      291.38      314.06      8.74 o 
   5  -5   9      108.12      119.86      4.10 o 
   6  -5   9       10.52        8.13      1.20 o 
   7  -5   9       11.35        9.75      2.13 o 
  -8  -4   9      124.57      144.80      9.96 o 
  -7  -4   9       27.51       27.76      3.36 o 
  -6  -4   9       91.18       88.16      4.76 o 
  -5  -4   9     1082.75     1094.71     34.63 o 
  -4  -4   9      120.86      113.34      3.96 o 
  -3  -4   9      482.65      476.80     16.64 o 
  -2  -4   9      198.15      205.47      5.31 o 
  -1  -4   9      252.65      240.36      7.74 o 
   0  -4   9      458.25      480.52     10.94 o 
   1  -4   9      741.39      676.99     12.52 o 
   2  -4   9      442.77      432.39      9.32 o 
   3  -4   9       60.51       54.55      3.58 o 
   4  -4   9       43.79       43.49      3.08 o 
   5  -4   9      116.45      117.11      3.22 o 
   6  -4   9       48.52       50.70      3.25 o 
  -8  -3   9       44.52       37.37      3.78 o 
  -7  -3   9        2.50        3.70      1.46 o 
  -6  -3   9       38.04       32.14      2.41 o 
  -5  -3   9      189.55      173.01      5.73 o 
  -4  -3   9       55.27       52.03      4.00 o 
  -3  -3   9       33.87       38.11      2.48 o 
  -2  -3   9      606.04      652.97     11.40 o 
  -1  -3   9      670.06      728.78      4.88 o 
   0  -3   9     1410.49     1613.69     44.42 o 
   1  -3   9       44.24       42.45      2.11 o 
   2  -3   9     1456.19     1486.40     35.28 o 
   3  -3   9      145.29      137.38      5.54 o 
   4  -3   9      540.76      533.89      6.72 o 
   5  -3   9        5.33        4.71      1.68 o 
   6  -3   9      163.91      165.47      5.67 o 
   7  -3   9      108.39      130.96      7.72 o 
   8  -3   9       72.42       75.04      8.89 o 
  -9  -2   9       18.70       24.50      6.55 o 
  -8  -2   9       28.09       35.93      3.59 o 
  -7  -2   9      127.57      124.87      5.25 o 
  -6  -2   9        3.30        4.75      1.56 o 
  -5  -2   9       20.95       14.94      1.07 o 
  -4  -2   9      622.11      665.78     10.11 o 
  -3  -2   9      195.01      179.65      4.95 o 
  -2  -2   9     1304.00     1417.81     29.19 o 
  -1  -2   9        5.29        6.22      0.57 o 
   0  -2   9        8.87        8.27      0.66 o 
   1  -2   9     1272.40     1368.44     14.19 o 
   2  -2   9      660.85      698.61     39.49 o 
   3  -2   9      119.58      119.20      2.92 o 
   4  -2   9       10.77       10.83      0.74 o 
   5  -2   9      150.75      162.51     10.14 o 
   6  -2   9       47.62       54.38      3.78 o 
   7  -2   9      119.73      120.41     16.19 o 
   8  -2   9       79.47       83.67     13.90 o 
  -9  -1   9        0.01        1.68      1.33 o 
  -8  -1   9       92.19      105.42      6.13 o 
  -7  -1   9        1.13        2.66      1.54 o 
  -6  -1   9        0.08        0.90      2.10 o 
  -5  -1   9      456.95      451.56     10.15 o 
  -4  -1   9      104.64       99.49      3.04 o 
  -3  -1   9      579.22      505.32     18.02 o 
  -2  -1   9       25.52       30.07      2.40 o 
  -1  -1   9      848.05      877.20      6.89 o 
   0  -1   9      584.00      600.73      4.95 o 
   1  -1   9        1.26        2.57      0.33 o 
   2  -1   9       24.28       28.71      1.86 o 
   3  -1   9      585.01      598.93     11.55 o 
   4  -1   9     1298.65     1296.94     36.48 o 
   5  -1   9     1433.25     1440.69     24.38 o 
   6  -1   9       67.48       57.85      5.27 o 
   7  -1   9       24.98       28.12      3.78 o 
  -9   0   9        7.30       14.38      4.05 o 
  -8   0   9       31.80       24.27      6.39 o 
  -7   0   9       95.94       99.21      4.78 o 
  -6   0   9      184.55      194.86      9.08 o 
  -5   0   9      149.04      148.70      5.78 o 
  -4   0   9       44.37       45.82      2.79 o 
  -3   0   9     1043.37     1114.28     11.99 o 
  -2   0   9       40.26       42.33      1.36 o 
  -1   0   9       75.17       97.79      2.96 o 
   0   0   9      831.53      817.75      8.99 o 
   1   0   9       62.68       52.36      1.82 o 
   2   0   9      171.20      167.87      4.11 o 
   3   0   9       66.39       61.20      1.81 o 
   4   0   9       71.71       59.49      2.56 o 
   5   0   9       88.61       79.34      2.29 o 
   6   0   9       52.35       58.07      5.99 o 
   7   0   9        2.27        2.93      2.29 o 
  -9   1   9        5.43       12.67      3.20 o 
  -8   1   9       96.80      104.62      6.02 o 
  -7   1   9        1.56        5.59      2.98 o 
  -6   1   9        6.81       11.74      1.71 o 
  -5   1   9       79.75       75.25      5.69 o 
  -4   1   9      384.77      371.71      7.02 o 
  -3   1   9      111.76      117.16      4.41 o 
  -2   1   9       53.32       49.52      2.25 o 
  -1   1   9        7.45       10.33      0.75 o 
   0   1   9     1113.35     1116.54     15.50 o 
   1   1   9      581.08      532.17      7.66 o 
   2   1   9      140.17      137.97      3.94 o 
   3   1   9      124.68      108.77      4.56 o 
   4   1   9       34.66       33.85      2.59 o 
   5   1   9      113.04      128.26      6.48 o 
   6   1   9      127.01      137.21      6.79 o 
   7   1   9       24.86       18.85      6.02 o 
  -9   2   9        5.53        3.48      2.37 o 
  -8   2   9       10.99        9.33      2.00 o 
  -7   2   9       51.66       51.75      4.21 o 
  -6   2   9       12.14       11.65      1.75 o 
  -5   2   9      112.89      107.96      7.54 o 
  -4   2   9      263.29      253.08      6.22 o 
  -3   2   9        8.06       11.08      1.08 o 
  -2   2   9        2.83        4.29      0.71 o 
  -1   2   9        8.00       12.31      1.70 o 
   0   2   9       44.56       43.95      1.80 o 
   1   2   9      328.29      277.47      6.23 o 
   2   2   9      568.25      557.35     10.29 o 
   3   2   9       14.73       17.49      1.90 o 
   4   2   9       27.51       26.10      2.95 o 
   5   2   9      102.42      102.28      7.41 o 
   6   2   9       28.86       25.48      3.92 o 
  -9   3   9        5.90        7.87      1.89 o 
  -8   3   9       10.32       11.91      2.01 o 
  -7   3   9      163.84      163.28      7.90 o 
  -6   3   9      144.48      150.35      9.39 o 
  -5   3   9       38.44       32.49      2.96 o 
  -4   3   9       43.78       40.74      2.95 o 
  -3   3   9       57.98       48.95      3.77 o 
  -2   3   9       13.16       12.12      1.20 o 
  -1   3   9      115.47      115.63      4.53 o 
   0   3   9       79.26       77.17      3.11 o 
   1   3   9      150.86      138.04      6.63 o 
   2   3   9     2306.22     2294.81     35.12 o 
   3   3   9       98.23       91.29      4.25 o 
   4   3   9       68.20       70.96      4.47 o 
   5   3   9        0.00        1.74      1.07 o 
   6   3   9       49.23       44.55      4.96 o 
  -9   4   9        0.79        3.49      3.25 o 
  -8   4   9      116.67      104.92      7.15 o 
  -7   4   9       24.56       23.56      3.52 o 
  -6   4   9       41.11       48.18      4.58 o 
  -5   4   9      574.81      563.98     21.89 o 
  -4   4   9       49.29       45.11      4.87 o 
  -3   4   9      384.40      369.26     12.26 o 
  -2   4   9      761.51      712.20     16.53 o 
  -1   4   9     2592.68     2524.18     56.70 o 
   0   4   9      210.24      200.84      5.92 o 
   1   4   9      572.55      546.92      8.38 o 
   2   4   9       13.76        9.08      1.12 o 
   3   4   9       71.64       67.07      2.73 o 
   4   4   9      335.52      321.60     17.47 o 
   5   4   9       28.15       31.77      3.75 o 
   6   4   9       20.05       18.30      3.50 o 
  -8   5   9       80.18       98.70     13.15 o 
  -7   5   9      194.48      192.12     11.66 o 
  -6   5   9       11.20       14.51      2.23 o 
  -5   5   9        1.06        0.96      1.37 o 
  -4   5   9      346.65      336.81     12.21 o 
  -3   5   9      154.62      139.81      5.53 o 
  -2   5   9      795.15      790.46     21.36 o 
  -1   5   9       64.21       64.94      3.68 o 
   0   5   9      423.46      418.56      9.70 o 
   1   5   9       26.44       29.03      2.22 o 
   2   5   9      174.19      161.67      6.47 o 
   3   5   9      140.47      153.97      4.42 o 
   4   5   9       14.11       23.79      2.82 o 
   5   5   9       13.42       18.76      2.99 o 
  -8   6   9        9.24        3.48      1.34 o 
  -7   6   9        0.25        3.59      1.49 o 
  -6   6   9       28.17       29.85      3.40 o 
  -5   6   9       81.04       86.68      3.39 o 
  -4   6   9        3.92        6.91      1.34 o 
  -3   6   9      156.19      144.08      6.58 o 
  -2   6   9        6.59        9.52      2.85 o 
  -1   6   9      160.16      122.40      3.73 o 
   0   6   9      273.76      281.81     10.21 o 
   1   6   9       30.74       29.03      2.20 o 
   2   6   9        1.46        2.70      1.21 o 
   3   6   9        4.91        3.06      1.02 o 
   4   6   9        9.14        8.37      3.83 o 
  -7   7   9      187.19      186.02     19.09 o 
  -6   7   9        2.34        4.96      3.94 o 
  -5   7   9       25.67       27.64      5.56 o 
  -4   7   9       11.73       12.57      3.09 o 
  -3   7   9       90.84       88.22      4.41 o 
  -2   7   9        0.29        4.43      1.22 o 
  -1   7   9        7.13        9.68      1.50 o 
   0   7   9      124.61      115.73      4.00 o 
   1   7   9        0.23        4.04      1.24 o 
   2   7   9       39.88       40.13      5.17 o 
   3   7   9       12.79       12.39      6.63 o 
  -7   8   9       42.81       42.52      5.29 o 
  -6   8   9       80.87       93.14     11.42 o 
  -5   8   9        9.58       12.35      1.94 o 
  -4   8   9       77.93       75.23      4.28 o 
  -3   8   9       81.05       63.88      3.85 o 
  -2   8   9        5.38        8.77      3.83 o 
  -1   8   9        3.35        4.70      1.58 o 
   0   8   9        6.40        4.47      2.07 o 
   1   8   9        7.90        7.59      1.78 o 
   2   8   9       41.64       46.89      6.50 o 
  -6   9   9       18.43       18.05      3.89 o 
  -5   9   9        7.48        6.53      1.65 o 
  -4   9   9        0.03        2.02      0.88 o 
  -3   9   9      119.91      123.72     11.96 o 
  -2   9   9       84.60       96.51      4.29 o 
  -1   9   9      400.43      426.94      7.93 o 
   0   9   9        1.83        3.90      1.75 o 
   1   9   9       48.68       48.42      4.46 o 
  -4  10   9        6.65        9.09      1.44 o 
  -3  10   9       21.29       41.39      3.11 o 
  -2  10   9       14.24       17.57      3.48 o 
  -1  10   9       64.11       86.07      5.89 o 
  -1 -13  10        3.00        8.09      2.56 o 
   0 -13  10       84.72       84.22      6.51 o 
   1 -13  10       29.68       27.14      2.79 o 
   2 -13  10      140.16      130.87     11.80 o 
   3 -13  10       12.03       10.63      1.77 o 
  -2 -12  10        1.88        5.00      1.82 o 
  -1 -12  10       22.55       26.37      3.20 o 
   0 -12  10      210.61      213.85      8.02 o 
   1 -12  10      255.50      247.26     18.03 o 
   2 -12  10      114.03      131.62      5.76 o 
   3 -12  10       18.98       16.52      2.58 o 
   4 -12  10       48.75       65.77     12.99 o 
   5 -12  10       99.80      104.10     10.07 o 
  -4 -11  10        2.66        4.35      1.27 o 
  -3 -11  10       51.17       48.54      4.09 o 
  -2 -11  10        1.19        4.35      1.13 o 
  -1 -11  10      466.55      481.11     17.88 o 
   0 -11  10      516.86      530.83     11.63 o 
   1 -11  10      131.90      128.03      3.67 o 
   2 -11  10       54.78       62.67      4.39 o 
   3 -11  10       25.98       20.63      3.18 o 
   4 -11  10      185.62      179.01      9.75 o 
   5 -11  10        0.03        0.57      1.73 o 
   6 -11  10        9.01        2.18      2.34 o 
  -5 -10  10        7.93       10.29      2.18 o 
  -4 -10  10        0.01        3.66      1.31 o 
  -3 -10  10       53.20       65.74      5.95 o 
  -2 -10  10      103.66       99.33      6.68 o 
  -1 -10  10      177.47      169.56      6.11 o 
   0 -10  10       67.32       58.73      3.30 o 
   1 -10  10        0.84        5.47      1.50 o 
   2 -10  10        6.06        8.10      1.42 o 
   3 -10  10      172.76      159.76      8.51 o 
   4 -10  10      100.11      116.24      6.93 o 
   5 -10  10      111.47      137.46      8.41 o 
   6 -10  10       32.49       27.10      4.69 o 
  -5  -9  10       21.43       17.31      3.50 o 
  -4  -9  10        4.09        5.09      1.53 o 
  -3  -9  10       20.05       22.70      2.41 o 
  -2  -9  10      142.36      153.11      6.92 o 
  -1  -9  10       75.60       69.17      2.84 o 
   0  -9  10        3.17        4.33      1.37 o 
   1  -9  10      149.40      159.09      6.30 o 
   2  -9  10      113.30       94.92     13.93 o 
   3  -9  10       34.08       35.38      2.49 o 
   4  -9  10       82.46       73.34      6.72 o 
   5  -9  10      137.91      154.43      8.72 o 
   6  -9  10       96.96      115.14     11.80 o 
   7  -9  10       20.31       40.93     13.63 o 
  -6  -8  10        8.96        5.78      1.89 o 
  -5  -8  10       98.25       98.65      5.74 o 
  -4  -8  10       91.16       81.71      6.69 o 
  -3  -8  10       20.40       19.02      1.90 o 
  -2  -8  10       59.87       64.15      4.26 o 
  -1  -8  10       60.97       56.31      4.06 o 
   0  -8  10      171.89      178.37      5.62 o 
   1  -8  10       60.67       54.48      4.62 o 
   2  -8  10      159.06      144.58      4.81 o 
   3  -8  10       49.34       51.21      3.12 o 
   4  -8  10      795.11      730.46     33.93 o 
   5  -8  10      251.98      215.24      7.11 o 
   6  -8  10      183.51      172.78      8.61 o 
   7  -8  10        0.35        3.54      1.17 o 
  -7  -7  10        2.89        3.25      2.40 o 
  -6  -7  10        5.97        7.43      2.57 o 
  -5  -7  10       29.52       24.02      2.68 o 
  -4  -7  10       59.54       60.91      5.07 o 
  -3  -7  10       89.77       83.71      3.10 o 
  -2  -7  10        9.00        6.90      0.87 o 
  -1  -7  10       22.55       27.76      3.28 o 
   0  -7  10      180.62      188.07      4.76 o 
   1  -7  10      288.10      301.48     12.25 o 
   2  -7  10      409.58      413.19     13.02 o 
   3  -7  10      138.14      156.89      4.66 o 
   4  -7  10      324.81      326.81     10.28 o 
   5  -7  10       26.84       29.22      3.59 o 
   6  -7  10       89.28      117.17      8.89 o 
   7  -7  10       24.99       28.23      4.27 o 
  -7  -6  10      120.66      111.63     11.05 o 
  -6  -6  10      251.35      227.45     13.46 o 
  -5  -6  10      104.10       93.81     10.15 o 
  -4  -6  10      228.65      210.40      7.67 o 
  -3  -6  10      319.57      309.85      9.08 o 
  -2  -6  10        5.87        8.55      2.10 o 
  -1  -6  10      919.25      922.52     16.07 o 
   0  -6  10      186.13      184.33      4.44 o 
   1  -6  10      165.60      170.15      5.23 o 
   2  -6  10      148.97      149.54      4.24 o 
   3  -6  10     1075.11     1165.49     15.88 o 
   4  -6  10       33.89       31.14      2.15 o 
   5  -6  10      175.93      194.76     20.13 o 
   6  -6  10        2.46        1.60      1.33 o 
   7  -6  10        1.68        1.65      1.07 o 
  -8  -5  10        2.36        9.37      3.36 o 
  -7  -5  10        0.90        4.12      1.68 o 
  -6  -5  10       18.46       17.72      1.88 o 
  -5  -5  10      192.69      183.32     11.51 o 
  -4  -5  10      302.75      298.33     10.40 o 
  -3  -5  10      163.63      167.35      8.70 o 
  -2  -5  10       79.50       67.32      2.67 o 
  -1  -5  10      806.72      783.96     23.08 o 
   0  -5  10       59.79       58.95      2.21 o 
   1  -5  10      143.76      163.58      4.97 o 
   2  -5  10      215.18      210.47     10.33 o 
   3  -5  10     1195.38     1169.77     39.30 o 
   4  -5  10       14.40       14.59      3.78 o 
   5  -5  10       11.82       16.49      1.77 o 
   6  -5  10       26.96       21.20      5.11 o 
   7  -5  10        8.87        7.35      2.50 o 
  -8  -4  10        7.77        4.30      1.19 o 
  -7  -4  10      202.69      194.96     11.72 o 
  -6  -4  10       15.04       16.64      2.81 o 
  -5  -4  10        2.92        3.87      0.92 o 
  -4  -4  10      203.16      219.13      7.75 o 
  -3  -4  10       11.02        9.00      1.19 o 
  -2  -4  10      254.21      250.66      6.20 o 
  -1  -4  10      364.06      352.26     11.23 o 
   0  -4  10       67.04       57.28      2.16 o 
   1  -4  10      118.77      105.29      7.56 o 
   2  -4  10      402.71      394.84     12.73 o 
   3  -4  10      865.60      916.81     22.00 o 
   4  -4  10       65.29       81.63      8.84 o 
   5  -4  10        1.49        2.47      0.87 o 
   6  -4  10       45.21       46.47      4.96 o 
   7  -4  10       23.22       35.63      5.11 o 
  -8  -3  10      106.55       87.40      7.27 o 
  -7  -3  10        0.00        4.45      1.74 o 
  -6  -3  10       32.90       36.36      2.57 o 
  -5  -3  10      122.91      109.89      5.67 o 
  -4  -3  10      352.97      362.37      6.49 o 
  -3  -3  10       78.29       72.18      5.90 o 
  -2  -3  10       21.99       16.18      2.36 o 
  -1  -3  10      482.47      545.65     23.68 o 
   0  -3  10       15.97       12.08      1.35 o 
   1  -3  10       24.93       23.32      1.60 o 
   2  -3  10      214.24      215.37      6.74 o 
   3  -3  10      148.33      144.84      9.16 o 
   4  -3  10     1602.20     1572.70     21.82 o 
   5  -3  10      232.63      231.77     11.28 o 
   6  -3  10       63.79       59.01      7.77 o 
   7  -3  10       48.16       53.26      9.05 o 
  -8  -2  10       82.97       92.95      7.18 o 
  -7  -2  10       19.41       19.17      7.80 o 
  -6  -2  10      101.66       83.94     10.20 o 
  -5  -2  10       15.49       11.75      0.91 o 
  -4  -2  10       86.89       79.57      3.94 o 
  -3  -2  10      598.46      586.88     19.15 o 
  -2  -2  10        0.02        0.88      0.51 o 
  -1  -2  10      261.31      288.36      9.88 o 
   0  -2  10      125.31      134.51      4.19 o 
   1  -2  10      776.23      773.10     15.76 o 
   2  -2  10       36.36       29.81      4.74 o 
   3  -2  10     1717.77     1725.88     87.74 o 
   4  -2  10        8.72        6.97      0.74 o 
   5  -2  10       13.03       13.16      1.39 o 
   6  -2  10       24.60       36.59      8.63 o 
   7  -2  10       87.91       85.10     15.18 o 
  -9  -1  10        0.31        3.00      2.00 o 
  -8  -1  10       10.80       14.01      3.62 o 
  -7  -1  10      111.17      119.19      5.29 o 
  -6  -1  10        8.35       16.92      7.19 o 
  -5  -1  10        0.01        3.26      0.38 o 
  -4  -1  10      490.13      476.87     10.38 o 
  -3  -1  10      564.93      561.83      6.52 o 
  -2  -1  10       54.77       49.21      1.78 o 
  -1  -1  10     1124.36     1248.20     21.15 o 
   0  -1  10      871.57      874.61      6.52 o 
   1  -1  10        4.70        6.28      0.65 o 
   2  -1  10      263.80      234.92      6.93 o 
   3  -1  10      412.22      381.38     12.26 o 
   4  -1  10       90.72       72.90      3.26 o 
   5  -1  10      316.38      303.39      8.66 o 
   6  -1  10       41.90       48.09      7.35 o 
   7  -1  10       16.47       17.25      5.22 o 
  -9   0  10        0.00        1.95      1.78 o 
  -8   0  10       15.08       14.38      2.98 o 
  -7   0  10       94.46      105.33      5.59 o 
  -6   0  10      209.39      223.16     10.14 o 
  -5   0  10      184.75      192.28      7.49 o 
  -4   0  10        0.00        3.01      1.60 o 
  -3   0  10       65.75       58.28      2.56 o 
  -2   0  10      505.45      552.95      9.01 o 
  -1   0  10      287.89      326.32      6.76 o 
   0   0  10       50.06       40.91      1.83 o 
   1   0  10      301.95      318.96      4.56 o 
   2   0  10      483.15      446.88      6.45 o 
   3   0  10      248.91      239.35      7.35 o 
   4   0  10        0.86        2.64      0.85 o 
   5   0  10       30.03       28.84      5.11 o 
   6   0  10       50.52       46.60     12.62 o 
   7   0  10       60.73       63.91     11.98 o 
  -9   1  10        3.17        6.39      2.72 o 
  -8   1  10       75.89       90.25      7.28 o 
  -7   1  10        0.79        2.89      1.46 o 
  -6   1  10      236.25      222.40     14.89 o 
  -5   1  10      128.70      128.27      9.07 o 
  -4   1  10      227.96      216.92      7.16 o 
  -3   1  10       34.29       40.33      2.19 o 
  -2   1  10       80.28       93.74      4.39 o 
  -1   1  10      357.59      331.87     13.54 o 
   0   1  10      119.37      111.28      3.71 o 
   1   1  10       91.92       90.36      3.56 o 
   2   1  10        8.42        8.06      0.80 o 
   3   1  10      951.47      933.68     22.13 o 
   4   1  10        2.34        0.82      0.49 o 
   5   1  10        0.36        3.29      1.17 o 
   6   1  10       30.29       29.50      3.81 o 
   7   1  10       46.55       33.87     10.07 o 
  -9   2  10        1.37        2.37      1.50 o 
  -8   2  10       30.55       26.61      3.86 o 
  -7   2  10        2.10        3.33      4.61 o 
  -6   2  10       54.64       60.59      4.18 o 
  -5   2  10       56.23       46.26      4.80 o 
  -4   2  10      119.19      109.57      3.84 o 
  -3   2  10      133.59      127.52      3.63 o 
  -2   2  10      535.64      506.62     12.47 o 
  -1   2  10       16.32       19.67      1.73 o 
   0   2  10      215.59      221.03      9.50 o 
   1   2  10      349.37      319.83      8.85 o 
   2   2  10     1023.68      957.52     37.75 o 
   3   2  10      106.82       86.75      4.67 o 
   4   2  10      100.58       91.10      6.34 o 
   5   2  10       41.12       43.59      3.80 o 
   6   2  10        0.35        2.24      0.94 o 
  -8   3  10       12.18       11.03      2.42 o 
  -7   3  10      108.76      107.18      7.45 o 
  -6   3  10      189.13      202.21     12.22 o 
  -5   3  10      141.38      133.71      9.46 o 
  -4   3  10      231.77      215.09      5.87 o 
  -3   3  10       71.30       80.39      4.84 o 
  -2   3  10        9.99        9.91      1.13 o 
  -1   3  10      163.28      163.81      6.73 o 
   0   3  10       59.63       56.61      2.35 o 
   1   3  10      555.13      520.15      7.99 o 
   2   3  10      466.74      426.22     11.43 o 
   3   3  10        2.48        4.10      0.93 o 
   4   3  10      155.14      181.76     15.34 o 
   5   3  10       24.09       27.15      3.97 o 
   6   3  10        3.59        5.57      1.18 o 
  -8   4  10       22.54       24.29      3.52 o 
  -7   4  10      179.90      178.73     20.80 o 
  -6   4  10      135.89      135.39     11.37 o 
  -5   4  10        5.24        7.26      2.12 o 
  -4   4  10       24.37       25.64      2.01 o 
  -3   4  10       87.87       87.10      8.58 o 
  -2   4  10       20.19       22.37      1.81 o 
  -1   4  10      583.24      571.28     16.36 o 
   0   4  10      361.27      345.36      7.03 o 
   1   4  10       27.80       28.18      2.12 o 
   2   4  10        0.27        2.73      1.12 o 
   3   4  10       14.71       13.59      6.52 o 
   4   4  10        8.78        6.87      2.08 o 
   5   4  10       38.57       30.30      8.15 o 
  -8   5  10       39.56       43.27     10.84 o 
  -7   5  10        1.77        1.36      1.18 o 
  -6   5  10       20.27       20.66      3.61 o 
  -5   5  10       32.90       33.74      2.28 o 
  -4   5  10        6.16        9.70      3.99 o 
  -3   5  10       31.22       29.48      2.68 o 
  -2   5  10      278.45      273.48     15.22 o 
  -1   5  10      473.68      453.04     14.18 o 
   0   5  10       67.63       69.21      2.58 o 
   1   5  10       11.04       12.07      1.90 o 
   2   5  10       61.79       64.12      5.75 o 
   3   5  10       27.23       31.22      2.96 o 
   4   5  10       10.32       10.20      1.90 o 
  -8   6  10       23.55       30.47      9.03 o 
  -7   6  10       89.56       99.38      7.83 o 
  -6   6  10       14.99       13.54      3.51 o 
  -5   6  10       22.05       24.78      2.09 o 
  -4   6  10      116.08      109.24      4.34 o 
  -3   6  10        0.85        3.42      1.13 o 
  -2   6  10      789.50      748.76     17.61 o 
  -1   6  10        9.07       14.91      1.98 o 
   0   6  10       71.86       64.37      2.89 o 
   1   6  10        8.00       10.89      3.27 o 
   2   6  10       83.05       87.96      6.26 o 
   3   6  10       36.00       40.31      4.00 o 
   4   6  10       45.50       57.19      4.65 o 
  -7   7  10      125.25      133.69     17.44 o 
  -6   7  10        0.09        0.74      1.32 o 
  -5   7  10        1.50        3.60      1.10 o 
  -4   7  10       16.06       19.88      2.71 o 
  -3   7  10      143.57      138.75     10.20 o 
  -2   7  10       50.55       59.22      4.95 o 
  -1   7  10       36.05       35.47      4.51 o 
   0   7  10       45.54       43.90      2.91 o 
   1   7  10        5.22        5.63      1.93 o 
   2   7  10        3.86        1.75      3.09 o 
   3   7  10       52.16       56.82      5.22 o 
  -6   8  10        0.25        4.46      1.77 o 
  -5   8  10      168.92      154.31      6.23 o 
  -4   8  10       74.07       75.87      5.29 o 
  -3   8  10        1.82        4.40      2.76 o 
  -2   8  10       38.24       49.61      3.90 o 
  -1   8  10       96.75       95.23      5.96 o 
   0   8  10       17.71       13.03      2.19 o 
   1   8  10        8.83       10.77      3.36 o 
   2   8  10       27.08       35.10      8.31 o 
  -5   9  10       25.65       28.71      3.65 o 
  -4   9  10       12.21       12.78      4.52 o 
  -3   9  10       14.17       18.56      4.98 o 
  -2   9  10       63.55       80.38      7.76 o 
  -1   9  10        7.30        8.27      2.10 o 
   0   9  10       58.78       50.67      6.23 o 
   0 -13  11       24.07       31.17      3.91 o 
   1 -13  11       44.51       39.26      5.16 o 
   2 -13  11        8.62       11.32      3.29 o 
  -2 -12  11       62.87       61.77      5.15 o 
  -1 -12  11      233.92      229.64     13.53 o 
   0 -12  11      343.44      349.41     12.38 o 
   1 -12  11       29.11       28.66      2.80 o 
   2 -12  11        1.40        5.47      3.17 o 
   3 -12  11        4.23        3.62      1.28 o 
   4 -12  11       97.02       89.59      8.72 o 
  -4 -11  11        5.43        4.02      2.16 o 
  -3 -11  11      107.11      106.53      8.65 o 
  -2 -11  11      170.04      187.48     12.70 o 
  -1 -11  11       32.07       28.28      3.89 o 
   0 -11  11        1.26        5.84      2.00 o 
   1 -11  11       56.43       65.16      4.25 o 
   2 -11  11       41.66       45.45      4.50 o 
   3 -11  11        0.09        0.31      1.30 o 
   4 -11  11       24.98       24.46      5.33 o 
   5 -11  11       39.85       34.59      4.29 o 
  -5 -10  11       23.12       16.89      2.99 o 
  -4 -10  11        2.25        3.19      1.17 o 
  -3 -10  11        9.80       11.36      2.53 o 
  -2 -10  11       31.06       29.01      2.38 o 
  -1 -10  11      173.30      160.29      5.31 o 
   0 -10  11      137.20      132.47      4.90 o 
   1 -10  11      155.17      163.05      5.40 o 
   2 -10  11       20.34       14.13      1.97 o 
   3 -10  11        2.57        2.75      0.91 o 
   4 -10  11       17.62       20.05      2.86 o 
   5 -10  11      162.98      150.44     10.07 o 
   6 -10  11      170.23      163.30     12.91 o 
  -5  -9  11        8.89        6.41      1.57 o 
  -4  -9  11       10.64       13.06      1.64 o 
  -3  -9  11       58.64       61.24      3.94 o 
  -2  -9  11      446.98      455.92     13.10 o 
  -1  -9  11        2.74        7.04      1.75 o 
   0  -9  11        2.86        4.55      1.09 o 
   1  -9  11       14.32       10.47      1.54 o 
   2  -9  11        4.49        3.96      1.45 o 
   3  -9  11       13.65       15.49      2.19 o 
   4  -9  11       54.59       54.92      4.93 o 
   5  -9  11        1.13        2.90      1.49 o 
   6  -9  11       89.93       92.28      9.03 o 
  -6  -8  11       44.22       45.35      3.77 o 
  -5  -8  11        0.74        4.37      1.83 o 
  -4  -8  11       20.73       17.55      1.96 o 
  -3  -8  11      134.76      124.04     11.16 o 
  -2  -8  11      386.06      381.06     12.07 o 
  -1  -8  11        8.26        6.52      1.57 o 
   0  -8  11       73.26       75.33      3.52 o 
   1  -8  11        0.17        3.08      1.03 o 
   2  -8  11      147.97      145.99      6.12 o 
   3  -8  11        0.27        0.71      0.52 o 
   4  -8  11      187.94      203.94     10.01 o 
   5  -8  11        6.47        4.00      1.55 o 
   6  -8  11       68.91       69.92      6.68 o 
   7  -8  11       55.36       41.62      4.51 o 
  -7  -7  11       13.37       28.92      5.06 o 
  -6  -7  11       56.87       50.97      7.78 o 
  -5  -7  11        2.59        4.91      1.83 o 
  -4  -7  11        2.47        3.59      1.23 o 
  -3  -7  11        3.35        4.59      2.00 o 
  -2  -7  11       39.02       38.67      3.94 o 
  -1  -7  11      381.14      374.80     11.78 o 
   0  -7  11      588.60      563.62     14.21 o 
   1  -7  11      129.58      125.83      5.60 o 
   2  -7  11      932.39      957.50     14.97 o 
   3  -7  11      100.75       99.54      2.88 o 
   4  -7  11        3.42        6.71      2.66 o 
   5  -7  11       54.66       63.69     18.91 o 
   6  -7  11       11.46        9.85      2.18 o 
   7  -7  11        3.71        4.85      2.24 o 
  -7  -6  11       54.20       48.65      4.53 o 
  -6  -6  11       78.94       61.43      6.75 o 
  -5  -6  11      156.06      154.00      6.31 o 
  -4  -6  11       46.02       40.91      1.75 o 
  -3  -6  11      269.84      262.58      9.84 o 
  -2  -6  11       10.66       10.31      1.53 o 
  -1  -6  11       71.63       67.60      4.06 o 
   0  -6  11       40.99       32.43      1.98 o 
   1  -6  11        4.29        4.12      0.73 o 
   2  -6  11      306.92      312.24     15.82 o 
   3  -6  11     1471.10     1419.38     41.11 o 
   4  -6  11      562.52      540.18     18.05 o 
   5  -6  11        6.18        8.84      2.40 o 
   6  -6  11      117.04      108.70     15.02 o 
   7  -6  11        2.07        1.28      1.33 o 
  -7  -5  11      532.96      469.56      9.52 o 
  -6  -5  11        5.78        4.55      2.92 o 
  -5  -5  11       60.94       61.57      5.16 o 
  -4  -5  11      105.66      105.02      4.87 o 
  -3  -5  11       31.61       32.86      2.26 o 
  -2  -5  11        1.14        2.92      0.83 o 
  -1  -5  11       21.82       32.74      2.82 o 
   0  -5  11       26.01       24.49      1.47 o 
   1  -5  11      421.67      444.75      7.72 o 
   2  -5  11      100.10      100.81      6.39 o 
   3  -5  11      179.27      200.62     10.76 o 
   4  -5  11       10.90        8.63      2.72 o 
   5  -5  11      195.13      172.87     13.58 o 
   6  -5  11      105.61       94.32     11.45 o 
   7  -5  11       31.09       29.34      8.20 o 
  -8  -4  11      145.33      147.97     27.43 o 
  -7  -4  11      329.61      312.31     11.30 o 
  -6  -4  11       18.86       12.65      2.44 o 
  -5  -4  11        5.67        4.63      1.36 o 
  -4  -4  11       52.46       47.94      3.68 o 
  -3  -4  11      233.11      237.42      6.83 o 
  -2  -4  11      569.18      596.34     15.48 o 
  -1  -4  11      144.66      155.15      8.60 o 
   0  -4  11        1.77        1.67      0.76 o 
   1  -4  11      223.94      217.23     10.60 o 
   2  -4  11      136.24      137.87      5.65 o 
   3  -4  11        9.62       10.17      1.76 o 
   4  -4  11      187.57      198.92     18.61 o 
   5  -4  11       60.53       70.41     10.60 o 
   6  -4  11       15.03       10.37      1.97 o 
   7  -4  11      140.84      168.08     10.49 o 
  -8  -3  11        0.69        7.17      2.58 o 
  -7  -3  11        8.01       15.49      3.28 o 
  -6  -3  11       76.07       71.32      9.93 o 
  -5  -3  11       74.17       71.73      4.39 o 
  -4  -3  11        9.26        6.50      1.41 o 
  -3  -3  11      743.51      707.55     13.45 o 
  -2  -3  11      344.38      341.23     16.84 o 
  -1  -3  11      417.48      459.70     10.86 o 
   0  -3  11     1065.34     1189.03     28.23 o 
   1  -3  11      308.15      309.40     11.61 o 
   2  -3  11      358.11      319.27      7.82 o 
   3  -3  11      369.03      362.08      9.61 o 
   4  -3  11       16.80       22.61      3.22 o 
   5  -3  11      174.91      160.29      9.76 o 
   6  -3  11       94.01       77.64      8.17 o 
   7  -3  11       77.14       77.43     15.44 o 
  -8  -2  11        6.03        3.68      1.23 o 
  -7  -2  11       11.79       12.31      2.05 o 
  -6  -2  11       57.32       59.72      6.98 o 
  -5  -2  11       51.08       45.77      1.92 o 
  -4  -2  11      283.38      290.97     10.80 o 
  -3  -2  11      221.46      207.09     12.55 o 
  -2  -2  11      176.93      175.34      5.14 o 
  -1  -2  11      306.40      311.33      8.21 o 
   0  -2  11        0.71        2.66      0.44 o 
   1  -2  11        0.74        1.08      0.94 o 
   2  -2  11      175.39      184.20      6.58 o 
   3  -2  11      371.26      357.01     21.81 o 
   4  -2  11      144.98      129.95      4.56 o 
   5  -2  11       81.89       69.84      3.81 o 
   6  -2  11       20.75       28.60      5.91 o 
   7  -2  11       24.06       26.89      6.44 o 
  -8  -1  11       56.67       55.86      4.87 o 
  -7  -1  11        1.81        2.96      1.65 o 
  -6  -1  11        9.12       11.17      4.37 o 
  -5  -1  11        1.74        3.33      1.31 o 
  -4  -1  11      133.08      129.68      3.92 o 
  -3  -1  11      557.22      579.25     13.34 o 
  -2  -1  11      152.45      155.93      4.78 o 
  -1  -1  11      520.54      518.64      7.83 o 
   0  -1  11        1.20        2.31      0.56 o 
   1  -1  11       30.49       31.72      2.19 o 
   2  -1  11      283.95      274.56      7.79 o 
   3  -1  11     1093.86     1136.21     25.22 o 
   4  -1  11      334.82      321.66     13.73 o 
   5  -1  11       41.58       41.48      6.28 o 
   6  -1  11        7.18        6.60      2.40 o 
   7  -1  11       91.10       79.62     17.20 o 
  -8   0  11        5.48        6.53      2.24 o 
  -7   0  11      108.70       93.31      8.04 o 
  -6   0  11      103.41      113.88      6.28 o 
  -5   0  11       98.26       93.14      3.34 o 
  -4   0  11      330.86      340.66      7.89 o 
  -3   0  11      292.84      320.51     10.39 o 
  -2   0  11       34.29       32.28      2.17 o 
  -1   0  11       23.70       22.10      1.36 o 
   0   0  11      186.16      187.20      5.26 o 
   1   0  11      273.52      275.72      6.34 o 
   2   0  11       35.87       26.99      1.52 o 
   3   0  11       16.71       16.64      1.59 o 
   4   0  11       51.26       60.23      4.23 o 
   5   0  11      242.86      233.31      4.93 o 
   6   0  11        0.08        6.55      2.56 o 
  -8   1  11      100.37       96.56      6.12 o 
  -7   1  11        6.82        4.94      2.93 o 
  -6   1  11       38.07       43.15      6.63 o 
  -5   1  11      313.38      323.71      8.26 o 
  -4   1  11       61.27       52.23      2.86 o 
  -3   1  11       13.39       15.19      2.04 o 
  -2   1  11        3.24        3.04      0.70 o 
  -1   1  11       44.62       50.80      3.05 o 
   0   1  11      711.70      680.02     10.33 o 
   1   1  11      327.72      317.40      7.80 o 
   2   1  11       81.28       77.10      3.71 o 
   3   1  11      125.92      115.43      7.38 o 
   4   1  11       24.48       28.82      2.09 o 
   5   1  11      117.30      118.54      9.44 o 
   6   1  11       68.69       64.49     10.49 o 
  -8   2  11        5.14        5.21      1.55 o 
  -7   2  11      111.99      116.95      7.72 o 
  -6   2  11      224.87      219.71     10.27 o 
  -5   2  11       14.21       16.09      2.69 o 
  -4   2  11        3.13        3.02      0.85 o 
  -3   2  11        9.80        9.35      1.86 o 
  -2   2  11       54.10       51.42      2.96 o 
  -1   2  11       33.25       37.86      2.71 o 
   0   2  11       70.35       70.01      3.12 o 
   1   2  11     3264.51     3332.26     55.24 o 
   2   2  11      209.14      202.75     17.61 o 
   3   2  11      366.86      314.90      6.52 o 
   4   2  11        6.64        7.58      1.30 o 
   5   2  11        4.46        3.73      2.21 o 
   6   2  11       35.27       34.40      7.14 o 
  -8   3  11       23.45       28.75      4.03 o 
  -7   3  11        1.33        1.96      1.47 o 
  -6   3  11      121.26      120.27      6.11 o 
  -5   3  11        4.05        6.33      1.91 o 
  -4   3  11      178.93      176.43     14.29 o 
  -3   3  11       30.93       24.33      2.81 o 
  -2   3  11      199.44      208.55      9.58 o 
  -1   3  11      522.96      523.17     17.47 o 
   0   3  11      399.05      364.25     11.84 o 
   1   3  11       14.08       18.47      2.01 o 
   2   3  11      107.67       94.30      4.20 o 
   3   3  11      138.01      155.69      5.63 o 
   4   3  11        0.74        2.51      1.09 o 
   5   3  11       32.80       37.39      5.22 o 
  -8   4  11      205.86      198.39     22.77 o 
  -7   4  11        0.10        3.71      1.62 o 
  -6   4  11      118.87      147.50     14.67 o 
  -5   4  11        9.64        8.25      1.46 o 
  -4   4  11      254.79      261.31     20.39 o 
  -3   4  11     1012.35      974.40     34.01 o 
  -2   4  11       91.27       96.12      5.69 o 
  -1   4  11      144.82      127.55      4.73 o 
   0   4  11       46.06       42.96      3.81 o 
   1   4  11       53.49       54.05      3.29 o 
   2   4  11      466.49      415.68     10.34 o 
   3   4  11      231.34      218.93     11.50 o 
   4   4  11        0.08        3.49      1.00 o 
   5   4  11       19.56       15.02      3.05 o 
  -8   5  11        6.18        1.44      1.30 o 
  -7   5  11        5.75       10.84      2.25 o 
  -6   5  11      139.95      143.17      8.59 o 
  -5   5  11      234.73      224.74      8.71 o 
  -4   5  11      741.33      694.77     31.32 o 
  -3   5  11        2.63        2.67      0.96 o 
  -2   5  11      379.86      345.24      7.00 o 
  -1   5  11       32.58       36.04      4.50 o 
   0   5  11      173.81      179.52      7.28 o 
   1   5  11        3.82        4.18      1.08 o 
   2   5  11        6.36        9.75      2.00 o 
   3   5  11        7.88        8.07      2.40 o 
   4   5  11       52.21       43.95      5.02 o 
  -7   6  11       37.75       41.87      5.30 o 
  -6   6  11        0.15        2.97      1.00 o 
  -5   6  11        5.21        7.29      1.27 o 
  -4   6  11       94.95       83.78     12.84 o 
  -3   6  11        7.37        8.79      1.68 o 
  -2   6  11       44.09       47.42      3.05 o 
  -1   6  11      494.41      467.42     11.82 o 
   0   6  11      123.22      114.52      9.10 o 
   1   6  11       40.19       39.07      2.57 o 
   2   6  11       17.93       18.23      2.74 o 
   3   6  11       35.25       44.58      4.55 o 
  -6   7  11        1.92        3.92      1.43 o 
  -5   7  11       86.63       97.90      6.52 o 
  -4   7  11       58.76       58.76      4.30 o 
  -3   7  11       13.67       14.61      1.82 o 
  -2   7  11        2.33        3.22      1.13 o 
  -1   7  11        0.73        2.80      1.07 o 
   0   7  11       35.12       39.92      3.28 o 
   1   7  11       83.65       80.81      6.41 o 
   2   7  11      133.57      167.36     13.69 o 
  -6   8  11        2.04        1.99      1.67 o 
  -5   8  11       11.19       10.04      2.52 o 
  -4   8  11      129.12      140.49     10.61 o 
  -3   8  11       11.34       20.11      2.52 o 
  -2   8  11       36.79       45.29      2.92 o 
  -1   8  11       46.02       49.65      3.92 o 
   0   8  11       83.55       72.82      5.18 o 
   1   8  11      131.60      152.20     12.03 o 
  -4   9  11       87.81       99.15     15.66 o 
  -3   9  11      107.02      110.24     10.67 o 
  -2   9  11       35.90       30.93      4.18 o 
  -1   9  11       41.77       40.31      2.90 o 
   1 -13  12        4.45        8.99      1.24 o 
  -2 -12  12      166.47      161.05     10.32 o 
  -1 -12  12        1.97        2.83      1.09 o 
   0 -12  12      238.54      252.69      9.79 o 
   1 -12  12       69.30       68.23      5.29 o 
   2 -12  12        0.33        2.42      0.75 o 
   3 -12  12        0.11        4.54      2.29 o 
   4 -12  12       77.17       96.35      9.75 o 
  -3 -11  12      353.06      370.62     26.22 o 
  -2 -11  12      249.33      247.51      9.64 o 
  -1 -11  12       69.56       71.11      6.37 o 
   0 -11  12       11.86       14.31      1.85 o 
   1 -11  12        0.32        3.54      0.99 o 
   2 -11  12       79.58       72.21      9.37 o 
   3 -11  12       82.15       98.78     10.78 o 
   4 -11  12        4.06        8.74      2.33 o 
   5 -11  12       28.63       37.90      7.30 o 
  -4 -10  12       98.45      110.25     11.50 o 
  -3 -10  12       35.81       36.46      4.56 o 
  -2 -10  12      190.12      189.67      7.48 o 
  -1 -10  12        9.87        9.24      2.38 o 
   0 -10  12       56.68       59.37      3.92 o 
   1 -10  12       23.23       18.32      1.94 o 
   2 -10  12        5.80        5.39      2.26 o 
   3 -10  12       41.72       49.18      4.59 o 
   4 -10  12      222.66      220.00     10.48 o 
   5 -10  12       58.01       63.40      6.45 o 
   6 -10  12      137.64      158.42     19.73 o 
  -5  -9  12        8.52        9.49      1.70 o 
  -4  -9  12        0.64        3.08      0.93 o 
  -3  -9  12        2.33        2.71      1.29 o 
  -2  -9  12       25.75       26.69      2.26 o 
  -1  -9  12      200.18      201.71      6.34 o 
   0  -9  12      101.69      108.92      5.17 o 
   1  -9  12        7.26        8.48      1.45 o 
   2  -9  12       49.88       41.39      3.34 o 
   3  -9  12       10.70        9.95      2.13 o 
   4  -9  12      228.11      221.86      9.83 o 
   5  -9  12      154.10      162.33      9.64 o 
   6  -9  12       11.79       19.95      3.43 o 
  -6  -8  12        7.56        9.10      2.08 o 
  -5  -8  12        8.83        7.44      1.47 o 
  -4  -8  12       90.26       93.27      5.00 o 
  -3  -8  12        0.87        3.90      1.35 o 
  -2  -8  12       34.41       30.84      2.53 o 
  -1  -8  12        2.99        4.58      1.24 o 
   0  -8  12      296.01      286.79     11.70 o 
   1  -8  12      262.25      255.35      9.18 o 
   2  -8  12      587.84      587.62     30.04 o 
   3  -8  12      121.55      131.62     12.70 o 
   4  -8  12      361.93      311.21     10.69 o 
   5  -8  12      253.09      232.74     10.26 o 
   6  -8  12       58.28       63.52      7.86 o 
  -6  -7  12       62.82       59.59      5.20 o 
  -5  -7  12       57.47       50.45      3.12 o 
  -4  -7  12       58.76       60.54      4.88 o 
  -3  -7  12      110.61      114.03      4.96 o 
  -2  -7  12      141.09      142.13     12.41 o 
  -1  -7  12        2.75        3.92      1.11 o 
   0  -7  12        1.61        3.31      1.38 o 
   1  -7  12      286.15      289.68      9.06 o 
   2  -7  12      756.76      711.72     28.91 o 
   3  -7  12        0.11        7.02      1.86 o 
   4  -7  12       40.57       45.69      7.56 o 
   5  -7  12       16.38       21.20      4.26 o 
   6  -7  12       17.39       14.27      3.46 o 
   7  -7  12       99.34       66.94     15.98 o 
  -7  -6  12        0.15        2.09      1.54 o 
  -6  -6  12      499.46      475.52     34.86 o 
  -5  -6  12       44.88       37.58      2.56 o 
  -4  -6  12      198.17      195.53      9.25 o 
  -3  -6  12      464.14      457.76     15.55 o 
  -2  -6  12      220.83      204.39      6.21 o 
  -1  -6  12       55.67       55.46      3.18 o 
   0  -6  12        1.48        1.11      0.55 o 
   1  -6  12       15.64       11.97      3.01 o 
   2  -6  12      486.52      485.06     15.34 o 
   3  -6  12        5.05        6.02      2.24 o 
   4  -6  12       67.51       87.55     14.27 o 
   5  -6  12       24.27       23.01      7.46 o 
   6  -6  12       30.84       20.08      4.63 o 
   7  -6  12        1.02        1.86      1.12 o 
  -7  -5  12       57.28       40.31      5.27 o 
  -6  -5  12       20.82       13.13      5.03 o 
  -5  -5  12       24.87       21.84      2.26 o 
  -4  -5  12        4.52        5.55      1.30 o 
  -3  -5  12      175.29      177.25      6.93 o 
  -2  -5  12      694.03      673.13     22.07 o 
  -1  -5  12       68.58       62.55      2.36 o 
   0  -5  12       73.23       65.94      3.07 o 
   1  -5  12      222.66      211.43     10.81 o 
   2  -5  12       82.92       83.45      7.94 o 
   3  -5  12      497.09      491.23     15.39 o 
   4  -5  12       33.51       37.87      4.47 o 
   5  -5  12       32.29       31.90      4.37 o 
   6  -5  12      194.64      234.43     11.88 o 
  -8  -4  12       13.52       10.33      3.51 o 
  -7  -4  12       25.90       27.31      6.34 o 
  -6  -4  12        0.62        3.45      1.49 o 
  -5  -4  12       21.77       21.54      1.84 o 
  -4  -4  12        2.97        5.32      1.93 o 
  -3  -4  12       51.05       46.45      2.79 o 
  -2  -4  12      857.72      886.52     17.36 o 
  -1  -4  12      106.30      107.59      3.76 o 
   0  -4  12        8.50        2.59      0.79 o 
   1  -4  12      123.94      121.80      7.62 o 
   2  -4  12      179.08      168.12      6.67 o 
   3  -4  12       24.16       30.51      5.70 o 
   4  -4  12      431.52      451.04     40.74 o 
   5  -4  12      142.56      178.27     15.58 o 
   6  -4  12       20.74       17.75      2.45 o 
   7  -4  12       29.13       31.53      4.95 o 
  -8  -3  12        0.30        4.35      2.29 o 
  -7  -3  12       16.01       10.03      2.11 o 
  -6  -3  12        6.87       11.60      3.25 o 
  -5  -3  12       67.40       58.84      2.60 o 
  -4  -3  12       19.71       18.26      2.08 o 
  -3  -3  12        8.40       10.90      1.28 o 
  -2  -3  12        8.72        8.27      1.25 o 
  -1  -3  12      778.90      820.28     22.50 o 
   0  -3  12      881.25      891.71     26.78 o 
   1  -3  12      765.54      789.65     30.92 o 
   2  -3  12      394.40      405.17     18.85 o 
   3  -3  12      496.74      480.29     38.96 o 
   4  -3  12      414.04      417.72     29.88 o 
   5  -3  12        3.11        4.06      2.88 o 
   6  -3  12       32.90       38.24      6.98 o 
   7  -3  12       25.98       33.07      7.46 o 
  -8  -2  12        2.62        1.91      1.32 o 
  -7  -2  12       11.36       16.48      2.74 o 
  -6  -2  12        4.14        8.46      3.99 o 
  -5  -2  12      330.29      328.11     10.36 o 
  -4  -2  12      301.77      320.29      8.62 o 
  -3  -2  12     1082.20     1148.36     56.93 o 
  -2  -2  12      129.46      134.76      5.43 o 
  -1  -2  12      676.80      712.15     20.12 o 
   0  -2  12       68.71       81.60      2.67 o 
   1  -2  12      666.37      658.66     14.57 o 
   2  -2  12      778.31      758.04     15.10 o 
   3  -2  12      680.41      595.79     31.37 o 
   4  -2  12      163.87      132.37     10.33 o 
   5  -2  12      133.62      150.23     13.71 o 
   6  -2  12       43.65       50.75      8.25 o 
   7  -2  12        3.46        3.25      2.24 o 
  -8  -1  12       25.59       33.55      4.44 o 
  -7  -1  12       32.32       32.80      5.14 o 
  -6  -1  12       33.94       28.14      3.52 o 
  -5  -1  12        0.13        1.12      0.80 o 
  -4  -1  12      196.10      213.01      6.26 o 
  -3  -1  12       52.92       48.34      3.52 o 
  -2  -1  12        8.17       11.23      3.75 o 
  -1  -1  12        5.05        4.91      0.69 o 
   0  -1  12        2.07        5.43      1.27 o 
   1  -1  12      110.68      104.70      3.65 o 
   2  -1  12      123.74      114.38      5.35 o 
   3  -1  12      169.05      155.35      9.05 o 
   4  -1  12        1.67        3.32      0.96 o 
   5  -1  12      151.12      163.12     20.08 o 
   6  -1  12      105.76      114.07     17.20 o 
  -8   0  12       10.24       14.25      2.74 o 
  -7   0  12        6.98       17.69      2.75 o 
  -6   0  12       18.21       20.14      2.61 o 
  -5   0  12      333.58      328.25     10.37 o 
  -4   0  12       60.53       53.55      4.66 o 
  -3   0  12        3.90        3.68      0.76 o 
  -2   0  12      631.58      632.28     14.40 o 
  -1   0  12       83.95       78.01      3.03 o 
   0   0  12      216.83      201.41      5.37 o 
   1   0  12        2.81        2.57      0.67 o 
   2   0  12      451.79      446.75      6.91 o 
   3   0  12      253.66      255.59      8.99 o 
   4   0  12       58.89       53.67      3.40 o 
   5   0  12        6.94        6.76      1.70 o 
   6   0  12       16.19       16.40      4.90 o 
  -8   1  12       33.97       43.61      5.57 o 
  -7   1  12      101.64      123.77      5.51 o 
  -6   1  12        2.36        4.95      1.84 o 
  -5   1  12        0.94        3.61      5.73 o 
  -4   1  12       19.46       20.02      1.99 o 
  -3   1  12      175.46      171.90     11.76 o 
  -2   1  12      142.03      135.06      5.14 o 
  -1   1  12       93.36       93.98      3.97 o 
   0   1  12      668.53      630.07     13.86 o 
   1   1  12     1488.47     1425.46     41.10 o 
   2   1  12       28.26       15.30      1.14 o 
   3   1  12       11.15       12.62      2.82 o 
   4   1  12       65.48       62.14      4.85 o 
   5   1  12       16.54       18.05      4.42 o 
   6   1  12        0.15        3.09      1.70 o 
  -8   2  12       72.06       71.14      6.26 o 
  -7   2  12      120.29      110.35      6.26 o 
  -6   2  12      184.36      195.36     13.05 o 
  -5   2  12      146.35      135.33      6.83 o 
  -4   2  12      220.47      209.22     13.72 o 
  -3   2  12       66.86       67.40      4.23 o 
  -2   2  12      198.88      207.05     11.17 o 
  -1   2  12       21.32       22.53      1.93 o 
   0   2  12      254.23      240.21      7.89 o 
   1   2  12       35.32       24.48      1.95 o 
   2   2  12      111.34      101.60      7.45 o 
   3   2  12      300.13      275.46      9.90 o 
   4   2  12      102.74      100.27      7.96 o 
   5   2  12       15.00       18.05      5.38 o 
  -8   3  12       50.20       51.51      5.16 o 
  -7   3  12       44.54       32.81      4.85 o 
  -6   3  12      197.87      219.15     22.66 o 
  -5   3  12      465.91      463.83     16.25 o 
  -4   3  12      405.28      416.54     19.12 o 
  -3   3  12     1731.75     1724.72     62.58 o 
  -2   3  12        2.33        6.03      1.35 o 
  -1   3  12      880.68      871.40     14.85 o 
   0   3  12      325.29      290.48      9.60 o 
   1   3  12      450.86      418.37      8.87 o 
   2   3  12        9.17        9.60      1.72 o 
   3   3  12       25.29       33.50      3.23 o 
   4   3  12       13.85       15.21      2.52 o 
   5   3  12        4.84        8.47      2.66 o 
  -8   4  12        0.17        2.40      1.94 o 
  -7   4  12       40.12       31.88      3.96 o 
  -6   4  12       30.23       20.23      3.86 o 
  -5   4  12        1.24        5.00      2.35 o 
  -4   4  12       23.20       26.23      2.65 o 
  -3   4  12      101.59       94.92      4.18 o 
  -2   4  12        0.51        3.96      1.17 o 
  -1   4  12       75.14       73.09      2.41 o 
   0   4  12       29.36       30.40      2.70 o 
   1   4  12      147.69      134.26      4.34 o 
   2   4  12       36.48       40.35      2.79 o 
   3   4  12        8.46       13.95      2.03 o 
   4   4  12       24.33       22.23      5.30 o 
  -7   5  12       25.76       28.60      4.98 o 
  -6   5  12        5.41        1.81      2.56 o 
  -5   5  12      136.71      146.79     14.19 o 
  -4   5  12        6.64       10.12      2.72 o 
  -3   5  12      179.21      165.90      8.29 o 
  -2   5  12       94.64       92.68      4.19 o 
  -1   5  12       62.62       57.90      3.50 o 
   0   5  12       34.41       33.67      2.38 o 
   1   5  12       20.36       25.52      2.18 o 
   2   5  12       17.79       21.84      2.74 o 
   3   5  12       45.83       41.28      5.29 o 
  -7   6  12       99.38      102.63     14.17 o 
  -6   6  12        0.91        3.67      1.65 o 
  -5   6  12       19.33       15.75      2.90 o 
  -4   6  12       50.87       38.16      5.00 o 
  -3   6  12        6.14        9.43      1.52 o 
  -2   6  12       33.85       36.52      2.71 o 
  -1   6  12       81.36       74.88      4.20 o 
   0   6  12        1.88        4.56      1.38 o 
   1   6  12       22.17       21.94      2.53 o 
   2   6  12      331.34      388.41     15.11 o 
   3   6  12       13.02       23.63      4.53 o 
  -6   7  12      146.21      147.59     24.42 o 
  -5   7  12       20.90       21.42      3.84 o 
  -4   7  12       68.52       74.20      7.84 o 
  -3   7  12       24.81       25.70      5.19 o 
  -2   7  12      162.71      165.11      6.39 o 
  -1   7  12       42.94       40.95      3.24 o 
   0   7  12        1.25        5.34      1.59 o 
   1   7  12       51.60       57.70      5.18 o 
  -5   8  12       68.37       65.97      6.50 o 
  -4   8  12       79.22       89.03      6.59 o 
  -3   8  12       25.44       30.69      2.96 o 
  -2   8  12       33.84       45.53      3.08 o 
  -1   8  12       20.11       23.07      2.61 o 
   0   8  12        0.12        0.97      1.54 o 
  -2 -12  13        2.75        3.41      1.26 o 
  -1 -12  13       66.38       67.93      5.17 o 
   0 -12  13       37.98       39.94      6.76 o 
   1 -12  13       37.53       42.01      3.70 o 
   2 -12  13        0.04        1.78      1.24 o 
   3 -12  13       45.28       49.18      5.85 o 
  -3 -11  13        4.13        7.50      1.96 o 
  -2 -11  13        1.86        2.35      1.22 o 
  -1 -11  13       29.47       31.75      3.06 o 
   0 -11  13       83.51       92.90      6.27 o 
   1 -11  13       50.30       51.53      7.04 o 
   2 -11  13        5.02        5.06      1.70 o 
   3 -11  13       10.01       13.35      4.79 o 
   4 -11  13        7.69       10.55      2.69 o 
  -4 -10  13        5.55        4.71      2.23 o 
  -3 -10  13       55.17       52.76      2.99 o 
  -2 -10  13        7.96        8.51      1.62 o 
  -1 -10  13       34.63       37.82      2.87 o 
   0 -10  13      277.07      279.63      5.66 o 
   1 -10  13       60.37       52.40      3.47 o 
   2 -10  13       35.82       35.39      3.60 o 
   3 -10  13        4.78        4.28      1.34 o 
   4 -10  13        8.75        6.60      2.18 o 
   5 -10  13      212.25      221.16     18.35 o 
  -5  -9  13       25.59       29.85      2.89 o 
  -4  -9  13        0.01        3.22      1.07 o 
  -3  -9  13       45.14       51.53      5.22 o 
  -2  -9  13       25.16       27.78      3.52 o 
  -1  -9  13        1.56        4.58      1.25 o 
   0  -9  13        1.52        3.65      1.29 o 
   1  -9  13        6.25        4.45      1.03 o 
   2  -9  13      218.20      222.41     13.79 o 
   3  -9  13      278.28      267.31      8.87 o 
   4  -9  13        5.41        2.89      1.57 o 
   5  -9  13       30.02       44.83      5.21 o 
   6  -9  13      211.55      227.91     27.24 o 
  -6  -8  13        0.53        4.33      2.82 o 
  -5  -8  13        8.93        8.90      1.76 o 
  -4  -8  13       92.03       89.30      4.94 o 
  -3  -8  13       15.86       17.17      2.08 o 
  -2  -8  13      174.93      172.57      6.43 o 
  -1  -8  13      251.48      250.47      7.76 o 
   0  -8  13      262.72      242.21     29.16 o 
   1  -8  13      166.95      185.05      7.50 o 
   2  -8  13       24.06       26.63      3.03 o 
   3  -8  13        2.18        4.65      1.65 o 
   4  -8  13       11.57       13.20      1.84 o 
   5  -8  13       19.96       15.54      3.51 o 
   6  -8  13       10.01       16.34      4.69 o 
  -6  -7  13      201.78      198.73     19.52 o 
  -5  -7  13        0.07        4.20      1.84 o 
  -4  -7  13       29.53       28.48      2.14 o 
  -3  -7  13        7.50        6.32      1.35 o 
  -2  -7  13      158.54      162.04      8.44 o 
  -1  -7  13      289.65      283.89     10.26 o 
   0  -7  13        0.74        2.68      1.02 o 
   1  -7  13      572.28      542.49     28.17 o 
   2  -7  13      216.17      218.49     10.97 o 
   3  -7  13      300.63      324.70     16.56 o 
   4  -7  13        0.61        3.20      1.49 o 
   5  -7  13        5.69        2.88      1.28 o 
   6  -7  13       74.21       67.69     11.45 o 
  -7  -6  13       26.49       15.87      2.98 o 
  -6  -6  13       45.31       44.35      4.39 o 
  -5  -6  13      232.23      225.44      4.17 o 
  -4  -6  13       12.08       11.79      1.88 o 
  -3  -6  13        0.24        3.13      2.23 o 
  -2  -6  13      117.51      121.03      7.15 o 
  -1  -6  13      102.59       93.57      5.52 o 
   0  -6  13      302.90      302.70      4.90 o 
   1  -6  13      208.20      207.10      6.77 o 
   2  -6  13      527.36      500.08     27.11 o 
   3  -6  13        0.02        4.69      2.13 o 
   4  -6  13       43.27       40.74      6.76 o 
   6  -6  13        2.09        4.15      2.02 o 
  -7  -5  13       24.82       19.38      3.12 o 
  -6  -5  13        0.02        3.67      1.27 o 
  -5  -5  13       11.72       13.86      1.66 o 
  -4  -5  13       66.18       64.50      3.80 o 
  -3  -5  13       73.16       65.42      2.52 o 
  -2  -5  13        1.23        5.21      1.43 o 
  -1  -5  13        1.09        2.33      0.90 o 
   0  -5  13      351.52      349.31     10.33 o 
   1  -5  13      272.52      257.28     13.31 o 
   2  -5  13        9.43       12.30      2.77 o 
   3  -5  13      297.41      288.17     10.23 o 
   4  -5  13      151.56      154.28     17.47 o 
   5  -5  13        0.27        2.18      1.22 o 
   6  -5  13       25.14       27.91      6.76 o 
  -7  -4  13        1.14        2.79      2.50 o 
  -6  -4  13       37.61       44.57      3.75 o 
  -5  -4  13       13.33       12.08      2.28 o 
  -4  -4  13      227.04      225.73      8.20 o 
  -3  -4  13      211.39      220.02      7.52 o 
  -2  -4  13      651.56      663.11     16.13 o 
  -1  -4  13      252.82      260.72     11.08 o 
   0  -4  13       28.66       33.28      1.97 o 
   1  -4  13      361.94      337.96     16.94 o 
   2  -4  13     1274.16     1256.25     72.88 o 
   3  -4  13        7.14        8.81      3.01 o 
   4  -4  13      107.67      107.74      9.45 o 
   5  -4  13       64.98       61.08     10.33 o 
   6  -4  13      210.86      235.10     25.27 o 
  -8  -3  13       42.75       51.63      4.51 o 
  -7  -3  13       42.43       46.46      4.39 o 
  -6  -3  13       30.94       32.28      2.94 o 
  -5  -3  13        9.76       10.10      1.57 o 
  -4  -3  13      287.81      279.19      9.60 o 
  -3  -3  13      149.91      162.34      5.13 o 
  -2  -3  13        0.11        2.43      1.17 o 
  -1  -3  13       55.03       52.47      4.48 o 
   0  -3  13       86.15       74.90      2.28 o 
   1  -3  13      875.83      835.65     30.25 o 
   2  -3  13      214.45      207.78     18.64 o 
   3  -3  13      245.98      225.38     10.06 o 
   4  -3  13       20.51       16.13      2.75 o 
   5  -3  13        1.11        0.82      0.85 o 
   6  -3  13        5.15        3.78      1.97 o 
  -8  -2  13       24.43       34.68      4.08 o 
  -7  -2  13       20.91       23.56      3.09 o 
  -6  -2  13        0.83        4.92      1.72 o 
  -5  -2  13      115.11      121.20      5.75 o 
  -4  -2  13       25.60       20.46      1.83 o 
  -3  -2  13      492.39      501.79      9.90 o 
  -2  -2  13      396.09      394.40     10.16 o 
  -1  -2  13       72.21       68.07      2.48 o 
   0  -2  13      140.37      145.81      3.95 o 
   1  -2  13       96.78       91.55      5.26 o 
   2  -2  13       20.30       23.44      2.35 o 
   3  -2  13      223.15      202.95     18.85 o 
   4  -2  13       23.75       22.56      4.15 o 
   5  -2  13       14.06       10.72      5.30 o 
   6  -2  13       24.31       22.90      5.96 o 
  -8  -1  13       15.01       12.98      2.57 o 
  -7  -1  13       89.61       90.78      8.89 o 
  -6  -1  13        7.99       16.99      3.89 o 
  -5  -1  13       11.07        8.28      1.80 o 
  -4  -1  13      258.08      257.81     18.64 o 
  -3  -1  13      279.12      260.01     24.79 o 
  -2  -1  13      139.47      145.17      5.57 o 
  -1  -1  13      113.79      112.74      3.45 o 
   0  -1  13       30.17       27.52      1.79 o 
   1  -1  13        4.16        9.55      0.95 o 
   2  -1  13      254.85      242.80      6.94 o 
   3  -1  13        0.02        2.51      1.16 o 
   4  -1  13      200.81      182.61     15.68 o 
   5  -1  13       27.36       29.29      5.33 o 
   6  -1  13       48.84       48.09      8.04 o 
  -8   0  13       26.53       36.98      4.56 o 
  -7   0  13        0.65        5.88      2.35 o 
  -6   0  13      214.62      220.52     12.81 o 
  -5   0  13      137.36      132.72      5.56 o 
  -4   0  13      102.81      101.01      4.98 o 
  -3   0  13        7.15        9.29      1.70 o 
  -2   0  13      108.48      102.65      7.34 o 
  -1   0  13      168.17      170.47      5.61 o 
   0   0  13        3.68        4.89      1.01 o 
   1   0  13       18.99       15.17      1.47 o 
   2   0  13        0.03        2.30      1.15 o 
   3   0  13       59.29       55.92      2.65 o 
   4   0  13       65.99       56.27      4.30 o 
   5   0  13       25.77       37.33      8.63 o 
   6   0  13        0.73        2.29      1.65 o 
  -8   1  13       86.44       99.67      7.93 o 
  -7   1  13       19.60       13.02      2.43 o 
  -6   1  13       77.78       77.81      5.31 o 
  -5   1  13      158.43      156.85      9.88 o 
  -4   1  13      201.44      185.70     14.35 o 
  -3   1  13       33.21       33.66      2.71 o 
  -2   1  13      127.86      120.59      7.30 o 
  -1   1  13      313.48      311.11     10.15 o 
   0   1  13     1389.32     1368.94     22.72 o 
   1   1  13      845.40      762.93     28.71 o 
   2   1  13        5.90        3.84      0.93 o 
   3   1  13       38.36       39.83      2.61 o 
   4   1  13       22.93       21.30      5.80 o 
   5   1  13       38.30       41.06     10.07 o 
  -8   2  13        1.08        3.66      1.54 o 
  -7   2  13      103.55       85.96      9.32 o 
  -6   2  13       18.88       25.08      5.01 o 
  -5   2  13       29.38       31.69      2.22 o 
  -4   2  13      346.73      361.74     22.19 o 
  -3   2  13        0.05        2.21      1.31 o 
  -2   2  13       67.68       63.26      3.47 o 
  -1   2  13       91.07       99.17      7.56 o 
   0   2  13       59.53       48.86      5.07 o 
   1   2  13        4.92        4.57      1.06 o 
   2   2  13      203.26      182.55      6.10 o 
   3   2  13       11.73        8.83      1.26 o 
   4   2  13       37.76       38.45      9.05 o 
   5   2  13       12.48       22.85      6.71 o 
  -8   3  13       25.68       20.17      3.78 o 
  -7   3  13        6.20        9.67      3.04 o 
  -6   3  13       10.58       11.50      2.27 o 
  -5   3  13       62.12       49.04      5.34 o 
  -4   3  13       16.34       14.48      1.90 o 
  -3   3  13      399.63      398.95     20.75 o 
  -2   3  13       17.15       19.11      1.97 o 
  -1   3  13       15.08       18.50      3.08 o 
   0   3  13       10.95       12.90      2.45 o 
   1   3  13      135.71      149.14      6.60 o 
   2   3  13       46.94       39.81      3.68 o 
   3   3  13        5.30        3.11      1.41 o 
   4   3  13        7.71       13.10      3.73 o 
  -7   4  13       16.71       21.40      3.05 o 
  -6   4  13       13.29        8.09      2.82 o 
  -5   4  13        5.15        5.90      1.95 o 
  -4   4  13      171.63      189.17     21.63 o 
  -3   4  13      414.13      409.56     23.51 o 
  -2   4  13        1.52        2.93      2.25 o 
  -1   4  13       25.14       20.28      2.02 o 
   0   4  13        0.01        2.60      0.78 o 
   1   4  13       45.18       45.02      3.13 o 
   2   4  13        7.37        5.56      1.06 o 
   3   4  13       24.12       29.95      4.63 o 
   4   4  13       15.12       15.23      4.58 o 
  -7   5  13        6.59        8.55      1.90 o 
  -6   5  13       73.72       73.53      7.06 o 
  -5   5  13       74.44       76.85      7.46 o 
  -4   5  13       93.63      102.91     20.24 o 
  -3   5  13        1.00        2.44      1.04 o 
  -2   5  13      120.82      120.83      7.79 o 
  -1   5  13        9.35        8.71      2.14 o 
   0   5  13       19.75       21.36      2.63 o 
   1   5  13        0.45        3.20      0.96 o 
   2   5  13        0.24        3.25      1.46 o 
   3   5  13        2.04        2.49      0.82 o 
  -6   6  13      120.21      124.90     23.27 o 
  -5   6  13      236.09      243.06     11.64 o 
  -4   6  13       14.23       15.86      2.30 o 
  -3   6  13       29.71       32.56      4.02 o 
  -2   6  13       10.36        9.41      1.92 o 
  -1   6  13        6.40        7.56      1.73 o 
   0   6  13        2.31        8.06      1.66 o 
   1   6  13       10.45        6.26      1.77 o 
   2   6  13       54.17       48.40      4.27 o 
  -5   7  13        2.20        4.79      4.74 o 
  -4   7  13       28.36       31.65      3.17 o 
  -3   7  13       16.15       12.00      1.84 o 
  -2   7  13        2.36        5.04      1.61 o 
  -1   7  13       71.31       70.51      4.82 o 
   0   7  13      125.76      153.45      9.10 o 
  -1 -12  14        5.03        4.65      1.17 o 
   0 -12  14        7.61        7.26      1.74 o 
   1 -12  14       37.90       42.42      5.06 o 
   2 -12  14        3.20        3.85      1.29 o 
  -3 -11  14      124.52      116.85      8.78 o 
  -2 -11  14       54.42       53.66      4.26 o 
  -1 -11  14       63.26       63.21      4.93 o 
   0 -11  14       34.82       33.05      2.87 o 
   1 -11  14        1.29        4.67      1.46 o 
   2 -11  14       19.31       20.22      3.32 o 
   3 -11  14       80.27       83.50     19.04 o 
   4 -11  14       48.03       39.59      4.73 o 
  -4 -10  14       23.96       24.21      2.37 o 
  -3 -10  14       20.86       19.27      2.14 o 
  -2 -10  14       49.43       51.43      3.73 o 
  -1 -10  14       23.69       24.70      2.36 o 
   0 -10  14       19.80       18.10      2.81 o 
   1 -10  14        5.45        3.74      2.80 o 
   2 -10  14        0.01        2.87      2.42 o 
   3 -10  14        5.32        2.56      2.13 o 
   4 -10  14        3.78        1.29      1.27 o 
   5 -10  14        1.46        4.39      1.89 o 
  -5  -9  14       57.48       61.33      4.09 o 
  -4  -9  14       33.05       42.88      3.86 o 
  -3  -9  14       12.30        9.72      1.43 o 
  -2  -9  14       25.88       20.58      2.16 o 
  -1  -9  14      132.30      132.07      3.79 o 
   0  -9  14      368.47      372.38      9.54 o 
   1  -9  14      191.90      209.44      5.35 o 
   2  -9  14      140.49      149.39      8.97 o 
   3  -9  14        0.20        1.15      1.04 o 
   4  -9  14       78.77       98.70      9.99 o 
   5  -9  14        6.44       10.30      3.04 o 
  -5  -8  14       16.77       21.90      3.57 o 
  -4  -8  14       93.35       95.94      8.25 o 
  -3  -8  14       39.04       37.48      2.74 o 
  -2  -8  14        0.55        3.63      1.13 o 
  -1  -8  14        1.06        3.07      1.05 o 
   0  -8  14       55.29       49.22      3.52 o 
   1  -8  14      332.56      328.73     26.04 o 
   2  -8  14      108.22      105.46      5.74 o 
   3  -8  14       95.64      104.52      8.64 o 
   4  -8  14       38.73       49.65      4.57 o 
   5  -8  14       13.50       11.56      2.48 o 
   6  -8  14        0.23        2.95      1.70 o 
  -6  -7  14       32.71       33.66      3.96 o 
  -5  -7  14       38.56       38.26      3.00 o 
  -4  -7  14        6.91        7.96      1.48 o 
  -3  -7  14        9.02        9.75      1.68 o 
  -2  -7  14        2.61        2.65      1.15 o 
  -1  -7  14        3.31        5.44      1.18 o 
   0  -7  14       15.14       14.24      1.40 o 
   1  -7  14      663.39      666.76     26.65 o 
   2  -7  14       15.48       14.83      2.25 o 
   3  -7  14        1.05        2.24      1.92 o 
   4  -7  14        0.85        5.22      2.45 o 
   5  -7  14       72.17       70.24     10.76 o 
   6  -7  14       40.18       25.03      7.88 o 
  -6  -6  14       23.48       19.89      3.12 o 
  -5  -6  14       21.27       17.51      2.00 o 
  -4  -6  14       36.37       36.49      2.56 o 
  -3  -6  14       90.68       98.27      4.30 o 
  -2  -6  14       57.53       54.67      4.20 o 
  -1  -6  14      290.97      293.32     11.92 o 
   0  -6  14       90.19       99.15      3.03 o 
   1  -6  14       60.79       71.26      4.95 o 
   2  -6  14        9.28       10.49      2.08 o 
   3  -6  14       16.26       14.33      3.04 o 
   4  -6  14        1.03        1.92      1.17 o 
   5  -6  14       69.22       80.90     15.02 o 
   6  -6  14        2.69        1.70      1.12 o 
  -7  -5  14       15.38       23.44      3.41 o 
  -6  -5  14       59.43       61.79      5.20 o 
  -5  -5  14        6.20        9.83      1.36 o 
  -4  -5  14        0.00        1.98      1.08 o 
  -3  -5  14      346.60      343.61      6.82 o 
  -2  -5  14      129.54      130.68      5.47 o 
  -1  -5  14        6.60        5.91      1.97 o 
   0  -5  14       77.57       69.04      6.06 o 
   1  -5  14       21.08       25.78      3.89 o 
   2  -5  14      122.54      113.76      5.96 o 
   3  -5  14       41.54       41.91      3.57 o 
   4  -5  14        0.22        1.65      0.96 o 
   5  -5  14       50.93       47.98     13.10 o 
   6  -5  14        2.41        2.66      2.18 o 
  -7  -4  14        0.01        1.86      1.22 o 
  -6  -4  14        9.82        7.40      1.79 o 
  -5  -4  14       29.82       29.82      2.27 o 
  -4  -4  14       29.62       26.57      2.25 o 
  -3  -4  14      113.03      120.33      3.58 o 
  -2  -4  14      238.04      231.96     11.74 o 
  -1  -4  14      396.55      380.75     19.23 o 
   0  -4  14      250.71      242.70      7.94 o 
   1  -4  14      129.30      124.62      8.31 o 
   2  -4  14       59.69       54.36      2.65 o 
   3  -4  14        0.05        5.07      2.18 o 
   4  -4  14       11.59        7.94      1.49 o 
   5  -4  14       18.99       16.16      2.53 o 
   6  -4  14        7.94       12.04      3.51 o 
  -7  -3  14       15.29       20.18      4.63 o 
  -6  -3  14       29.00       22.62      2.99 o 
  -5  -3  14       12.37       15.15      2.34 o 
  -4  -3  14       26.37       25.54      2.17 o 
  -3  -3  14       22.90       26.27      2.28 o 
  -2  -3  14      474.19      463.53     20.40 o 
  -1  -3  14       78.25       77.79      4.13 o 
   0  -3  14       87.73       83.36      3.82 o 
   1  -3  14       58.75       56.56      7.59 o 
   2  -3  14       31.00       43.33      5.45 o 
   3  -3  14      179.72      176.44     12.44 o 
   4  -3  14       41.05       51.15      5.64 o 
   5  -3  14       19.00       15.76      5.01 o 
   6  -3  14        0.03        1.49      1.54 o 
  -8  -2  14        9.47       12.52      3.67 o 
  -7  -2  14       30.63       26.12      3.70 o 
  -6  -2  14       11.90       17.27      2.57 o 
  -5  -2  14      485.34      490.28     13.90 o 
  -4  -2  14      389.16      392.85      7.67 o 
  -3  -2  14        0.62        3.48      1.32 o 
  -2  -2  14        3.65        4.43      1.84 o 
  -1  -2  14       30.33       37.85      2.21 o 
   0  -2  14      317.91      344.39      6.93 o 
   1  -2  14      159.70      141.10      9.83 o 
   2  -2  14        3.01        2.50      1.03 o 
   3  -2  14        3.38        2.45      0.86 o 
   4  -2  14       21.54       18.53      4.66 o 
   5  -2  14      157.55      136.12     23.17 o 
   6  -2  14        0.82        1.54      1.54 o 
  -8  -1  14       30.69       34.35      7.03 o 
  -7  -1  14       38.22       40.12      4.10 o 
  -6  -1  14        5.96        7.76      2.28 o 
  -5  -1  14       19.68       20.44      1.68 o 
  -4  -1  14        0.28        5.96      2.61 o 
  -3  -1  14       10.77        7.79      2.61 o 
  -2  -1  14      180.50      168.91      6.41 o 
  -1  -1  14        7.61        7.35      0.91 o 
   0  -1  14        0.35        1.06      0.98 o 
   1  -1  14      103.69       98.46      4.67 o 
   2  -1  14       77.26       80.31      7.46 o 
   3  -1  14       10.67        6.76      1.70 o 
   4  -1  14      175.69      162.89     12.60 o 
   5  -1  14       32.28       24.55      5.70 o 
  -8   0  14       25.79       22.80      5.54 o 
  -7   0  14        4.35        9.90      3.28 o 
  -6   0  14        0.20        2.63      1.43 o 
  -5   0  14        0.27        3.47      1.39 o 
  -4   0  14       45.46       43.63      3.48 o 
  -3   0  14      157.35      148.20      5.97 o 
  -2   0  14      104.18      102.17      4.95 o 
  -1   0  14      498.62      491.22      9.36 o 
   0   0  14      651.82      680.82     21.97 o 
   1   0  14        0.50        1.94      2.14 o 
   2   0  14        7.84       13.98      3.13 o 
   3   0  14       18.15       13.08      1.98 o 
   4   0  14        4.23        8.89      2.56 o 
   5   0  14       23.62       35.63      6.98 o 
  -8   1  14       35.98       35.93      3.55 o 
  -7   1  14        6.12        9.50      2.65 o 
  -6   1  14       58.07       63.03      5.76 o 
  -5   1  14       56.65       53.66      4.74 o 
  -4   1  14       15.41       17.36      2.70 o 
  -3   1  14        5.92        7.55      1.91 o 
  -2   1  14        0.04        3.24      0.86 o 
  -1   1  14      236.18      235.06      8.93 o 
   0   1  14       88.24       73.74      4.08 o 
   1   1  14      198.20      181.26      8.07 o 
   2   1  14       72.73       77.27      3.04 o 
   3   1  14       82.42       94.58     16.99 o 
   4   1  14        1.54        3.20      2.13 o 
   5   1  14       24.76       21.94      7.88 o 
  -7   2  14       11.95       12.31      2.63 o 
  -6   2  14       12.77        7.27      3.14 o 
  -5   2  14      107.18      109.22      8.17 o 
  -4   2  14      131.07      125.73      5.90 o 
  -3   2  14      143.57      150.16      7.98 o 
  -2   2  14      200.47      189.24      9.41 o 
  -1   2  14       13.54       10.14      1.40 o 
   0   2  14       14.80       17.98      1.57 o 
   1   2  14       54.97       41.35      2.81 o 
   2   2  14      177.28      157.72      5.53 o 
   3   2  14       34.64       45.43      8.52 o 
   4   2  14       12.84       12.41      4.37 o 
  -7   3  14       53.39       61.30      8.47 o 
  -6   3  14      224.98      224.11     19.36 o 
  -5   3  14      790.52      884.69     35.87 o 
  -4   3  14       83.06       94.81     16.01 o 
  -3   3  14       13.41       12.38      1.64 o 
  -2   3  14       49.52       48.25      3.20 o 
  -1   3  14       21.82       22.69      2.15 o 
   0   3  14      270.57      246.80      7.26 o 
   1   3  14        2.41        2.05      0.73 o 
   2   3  14      127.94      123.75      4.53 o 
   3   3  14       51.47       45.43      8.73 o 
   4   3  14       64.02       60.29     13.53 o 
  -7   4  14       49.68       44.86      6.58 o 
  -6   4  14       26.36       25.10      3.99 o 
  -5   4  14       67.34       75.90     12.36 o 
  -4   4  14      150.55      149.87     13.98 o 
  -3   4  14        2.42        5.08      1.50 o 
  -2   4  14       15.13       13.67      1.67 o 
  -1   4  14       69.97       67.27      3.94 o 
   0   4  14       52.74       53.32      3.62 o 
   1   4  14        0.01        3.36      1.23 o 
   2   4  14       51.42       55.29      4.88 o 
   3   4  14        1.07        1.49      1.92 o 
  -6   5  14        1.77        3.19      1.40 o 
  -5   5  14       47.16       48.50      6.11 o 
  -4   5  14       13.27       14.50      1.93 o 
  -3   5  14       82.55       75.08      9.12 o 
  -2   5  14        6.93        8.86      1.66 o 
  -1   5  14       13.01       16.87      1.94 o 
   0   5  14        0.05        2.65      1.87 o 
   1   5  14      357.10      436.51     21.08 o 
   2   5  14       51.04       64.08      7.59 o 
  -5   6  14       18.61       18.78      3.63 o 
  -4   6  14        0.30        0.99      1.11 o 
  -3   6  14       93.59       93.02     10.23 o 
  -2   6  14       16.67       13.25      1.77 o 
  -1   6  14       26.71       26.05      3.32 o 
   0   6  14       48.43       46.12      3.38 o 
   1   6  14       45.05       59.00     12.49 o 
  -4   7  14       12.33        8.29      2.39 o 
  -3   7  14        0.94        3.13      0.67 o 
  -2   7  14       72.91       70.35      4.92 o 
  -1   7  14       60.15       68.69      4.59 o 
   0 -12  15        6.20        6.80      1.94 o 
   1 -12  15        9.96        6.29      1.31 o 
  -2 -11  15        1.56        2.74      1.03 o 
  -1 -11  15       64.20       65.40      5.63 o 
   0 -11  15        0.97        3.95      3.20 o 
   1 -11  15       35.85       28.76      5.41 o 
   2 -11  15       27.81       30.87      4.63 o 
   3 -11  15        1.62        4.00      2.90 o 
  -3 -10  15       37.88       32.41      3.05 o 
  -2 -10  15        6.11        3.96      1.14 o 
  -1 -10  15      108.68      100.40      4.92 o 
   0 -10  15        2.73        1.91      1.58 o 
   1 -10  15       50.05       49.11      4.95 o 
   2 -10  15      155.29      158.35      8.88 o 
   3 -10  15        7.27        6.15      1.91 o 
   4 -10  15        4.55        5.95      1.72 o 
  -4  -9  15       34.90       30.76      2.90 o 
  -3  -9  15        3.23        2.75      1.05 o 
  -2  -9  15       12.81       12.78      2.44 o 
  -1  -9  15       45.91       43.80      2.78 o 
   0  -9  15      490.77      519.78     20.64 o 
   1  -9  15       33.25       35.07      3.91 o 
   2  -9  15       48.35       44.64      4.18 o 
   3  -9  15       39.42       33.66      4.44 o 
   4  -9  15       44.51       53.38      5.51 o 
   5  -9  15       96.13       80.43      8.28 o 
  -5  -8  15       16.13       10.72      2.43 o 
  -4  -8  15       90.91       85.25      5.45 o 
  -3  -8  15       10.63        9.67      1.38 o 
  -2  -8  15       55.57       53.32      8.81 o 
  -1  -8  15       14.50       13.12      1.60 o 
   0  -8  15      175.54      170.40      4.91 o 
   1  -8  15       60.62       65.38      4.20 o 
   2  -8  15       21.74       16.01      3.14 o 
   3  -8  15       29.91       27.05      3.70 o 
   5  -8  15        0.71        2.28      1.30 o 
  -6  -7  15      114.35      115.19     14.11 o 
  -5  -7  15       28.31       28.59      2.55 o 
  -4  -7  15        1.61        4.90      1.31 o 
  -3  -7  15       33.97       27.04      3.05 o 
  -2  -7  15        8.40       10.65      2.46 o 
  -1  -7  15       71.50       65.13      2.89 o 
   0  -7  15      108.80      104.49      4.41 o 
   1  -7  15       34.14       30.86      3.86 o 
   2  -7  15       75.10       67.00      4.69 o 
   3  -7  15       17.71       20.50      3.94 o 
   4  -7  15       40.55       42.23      8.31 o 
   5  -7  15      219.94      264.10     14.96 o 
  -6  -6  15        0.13        3.73      1.97 o 
  -5  -6  15       20.84       20.85      2.31 o 
  -4  -6  15       19.85       20.89      2.23 o 
  -3  -6  15      124.08      117.01      3.96 o 
  -2  -6  15        1.34        2.12      1.37 o 
  -1  -6  15      131.40      120.37      8.09 o 
   0  -6  15        4.72        6.69      3.61 o 
   1  -6  15      348.96      348.46     12.52 o 
   2  -6  15       20.75       23.59      3.41 o 
   3  -6  15      179.85      183.47      6.55 o 
   4  -6  15      129.46      132.24     14.43 o 
   5  -6  15        3.70        6.02      2.61 o 
  -7  -5  15        9.14       13.42      4.10 o 
  -6  -5  15        0.04        2.47      1.48 o 
  -5  -5  15        8.85        9.21      1.87 o 
  -4  -5  15       33.80       35.54      2.77 o 
  -3  -5  15      102.05       99.18      5.10 o 
  -2  -5  15      202.55      200.23      8.82 o 
  -1  -5  15      350.95      375.88     14.49 o 
   0  -5  15      400.71      388.55     24.10 o 
   1  -5  15       97.13      104.65     22.10 o 
   2  -5  15       67.74       70.94      5.49 o 
   3  -5  15        7.44        8.79      2.40 o 
   4  -5  15        2.23        1.97      1.28 o 
   5  -5  15       39.92       31.05      8.63 o 
  -7  -4  15       12.50       14.53      3.20 o 
  -6  -4  15       24.60       17.81      4.61 o 
  -5  -4  15       19.07       16.58      1.72 o 
  -4  -4  15      211.35      208.36      5.86 o 
  -3  -4  15      121.65      116.79      6.15 o 
  -2  -4  15        1.93        4.46      2.90 o 
  -1  -4  15      678.94      728.90     33.58 o 
   0  -4  15      326.50      329.63     12.56 o 
   1  -4  15      244.62      229.96     14.49 o 
   2  -4  15      263.63      259.83      9.70 o 
   3  -4  15      123.33      115.99      4.93 o 
   4  -4  15       37.41       45.25      4.43 o 
   5  -4  15      157.38      171.71     33.02 o 
  -7  -3  15       11.29        7.47      4.98 o 
  -6  -3  15       37.39       40.79      4.29 o 
  -5  -3  15       15.65       15.47      1.76 o 
  -4  -3  15        0.16        3.81      1.40 o 
  -3  -3  15      127.94      133.96     13.53 o 
  -2  -3  15      172.87      160.64      7.34 o 
  -1  -3  15      212.79      206.97      9.40 o 
   0  -3  15       17.09       15.47      1.02 o 
   1  -3  15       13.19       13.59      2.12 o 
   2  -3  15       40.13       30.99      3.89 o 
   3  -3  15       13.20        8.86      1.47 o 
   4  -3  15        4.03        4.21      3.25 o 
   5  -3  15       49.38       54.59      9.59 o 
  -7  -2  15        8.04       10.44      5.33 o 
  -6  -2  15        3.79        8.85      2.39 o 
  -5  -2  15        0.09        3.29      4.05 o 
  -4  -2  15       72.32       66.46      2.87 o 
  -3  -2  15      115.69      100.79     28.28 o 
  -2  -2  15       94.53       96.72      3.84 o 
  -1  -2  15       19.19       20.55      1.44 o 
   0  -2  15       17.43       17.22      1.56 o 
   1  -2  15       29.97       29.50      3.31 o 
   2  -2  15       23.44       25.00      2.62 o 
   3  -2  15      236.89      217.49      5.52 o 
   4  -2  15        5.40        5.38      1.39 o 
   5  -2  15        2.11        4.69      2.24 o 
  -7  -1  15       44.00       46.62      3.50 o 
  -6  -1  15       17.27       20.47      6.79 o 
  -5  -1  15        0.31        3.25      1.34 o 
  -4  -1  15        4.86        6.67      4.23 o 
  -3  -1  15       42.60       45.43      2.61 o 
  -2  -1  15      309.01      316.16     10.65 o 
  -1  -1  15       13.30       11.22      2.05 o 
   0  -1  15       13.97       16.61      1.85 o 
   1  -1  15      214.14      177.34      7.69 o 
   2  -1  15       18.86       17.70      2.67 o 
   3  -1  15      154.10      177.49     30.49 o 
   4  -1  15       51.64       48.03      5.65 o 
   5  -1  15        0.00        4.74      2.98 o 
  -7   0  15       12.55       11.21      2.33 o 
  -6   0  15        6.00       10.37      2.34 o 
  -5   0  15        0.01        3.29      3.01 o 
  -4   0  15        0.73        2.17      3.73 o 
  -3   0  15        4.40        3.28      1.83 o 
  -2   0  15      406.65      427.48      8.51 o 
  -1   0  15      811.73      860.33     15.53 o 
   0   0  15       15.63       10.76      2.66 o 
   1   0  15       82.00       84.44      3.77 o 
   2   0  15       21.67       19.83      5.54 o 
   3   0  15      111.16      118.74      6.69 o 
   4   0  15        0.46        2.93      1.12 o 
   5   0  15        6.40        8.20      2.93 o 
  -7   1  15       53.48       41.95      4.59 o 
  -6   1  15      212.80      228.35      8.84 o 
  -5   1  15      132.78      137.83     14.96 o 
  -4   1  15      367.50      386.05     27.53 o 
  -3   1  15      137.79      142.99     13.88 o 
  -2   1  15      183.06      183.88      7.63 o 
  -1   1  15      307.70      281.58      8.42 o 
   0   1  15       94.85       89.71      4.32 o 
   1   1  15      121.76      114.40      4.15 o 
   2   1  15        4.77        6.15      1.54 o 
   3   1  15       48.78       52.36      5.38 o 
   4   1  15       90.36      119.03     17.25 o 
  -7   2  15       89.42       89.80      8.23 o 
  -6   2  15        2.06        5.78      2.77 o 
  -5   2  15      120.47      123.51     12.28 o 
  -4   2  15      131.84      141.54     13.77 o 
  -3   2  15      117.76      131.79     16.36 o 
  -2   2  15       53.26       49.46      5.63 o 
  -1   2  15      206.17      190.92      5.73 o 
   0   2  15      219.74      228.01      8.25 o 
   1   2  15       91.84       93.46      5.31 o 
   2   2  15        1.76        1.72      0.98 o 
   3   2  15        6.50        3.14      1.28 o 
   4   2  15       38.25       32.06      7.51 o 
  -7   3  15       11.56       12.05      2.88 o 
  -6   3  15       68.27       75.60     16.43 o 
  -5   3  15        0.33        3.73      1.44 o 
  -4   3  15      123.70      123.18     10.30 o 
  -3   3  15       21.89       19.03      2.24 o 
  -2   3  15       54.56       53.05      4.81 o 
  -1   3  15        1.20        3.41      1.16 o 
   0   3  15       12.82       11.33      1.37 o 
   1   3  15        5.70        4.41      1.12 o 
   2   3  15       48.03       31.79      6.12 o 
   3   3  15       61.27       62.04      9.05 o 
  -6   4  15       11.38       13.36      6.26 o 
  -5   4  15       15.51       15.70      3.37 o 
  -4   4  15       24.57       20.35      3.51 o 
  -3   4  15      222.95      217.63     18.55 o 
  -2   4  15       69.10       63.78      5.09 o 
  -1   4  15        0.05        2.15      0.91 o 
   0   4  15        9.44       11.89      1.60 o 
   1   4  15       77.08       87.71      6.41 o 
   2   4  15       36.81       42.18     10.70 o 
  -5   5  15       12.55       13.51      2.77 o 
  -4   5  15        1.02        2.91      1.47 o 
  -3   5  15        0.86        3.19      1.17 o 
  -2   5  15       20.96       19.27      2.65 o 
  -1   5  15        5.85        6.86      1.56 o 
   0   5  15      112.22      127.88      6.37 o 
   1   5  15        8.00        5.57      1.25 o 
  -4   6  15      106.69       94.67     11.50 o 
  -3   6  15       18.81       15.76      2.38 o 
  -2   6  15        5.05        2.79      1.28 o 
  -1   6  15        7.48        9.63      2.58 o 
  -1 -11  16        6.23        6.25      2.98 o 
   0 -11  16        3.24        7.09      3.14 o 
   1 -11  16       93.44       91.65     14.46 o 
   2 -11  16       87.47       90.67     12.41 o 
  -3 -10  16       20.47       21.26      3.00 o 
  -2 -10  16       26.12       22.07      1.72 o 
  -1 -10  16       73.23       68.19      5.82 o 
   0 -10  16       25.79       27.65      3.40 o 
   1 -10  16       37.22       38.61      4.18 o 
   2 -10  16        2.00        5.21      2.45 o 
   3 -10  16       17.44       15.94      3.08 o 
  -4  -9  16        1.63        2.04      0.93 o 
  -3  -9  16        0.07        4.43      1.52 o 
  -2  -9  16        3.02        3.49      0.96 o 
  -1  -9  16       14.00       10.32      2.01 o 
   0  -9  16      177.27      189.41      7.80 o 
   1  -9  16       16.64       18.60      5.46 o 
   2  -9  16       17.53       20.68      3.36 o 
   3  -9  16       15.96       17.23      3.35 o 
   4  -9  16        0.52        3.66      1.63 o 
  -5  -8  16        6.92       14.60      2.88 o 
  -4  -8  16        3.59        6.21      1.48 o 
  -3  -8  16        0.00        1.83      0.91 o 
  -2  -8  16       27.77       29.15      3.00 o 
  -1  -8  16       22.35       22.18      3.31 o 
   0  -8  16      253.94      275.52     11.85 o 
   1  -8  16       10.86       14.17      2.28 o 
   2  -8  16       35.85       43.94      3.76 o 
   3  -8  16       43.50       47.69      5.37 o 
   4  -8  16        2.25        5.91      2.24 o 
  -5  -7  16       17.52       18.29      3.85 o 
  -4  -7  16       26.94       30.85      2.78 o 
  -3  -7  16        1.02        4.74      1.75 o 
  -2  -7  16       37.57       34.67      4.00 o 
  -1  -7  16       39.33       46.65      2.95 o 
   0  -7  16      408.03      435.28     13.70 o 
   1  -7  16        0.29        1.61      1.52 o 
   2  -7  16        0.01        0.96      1.76 o 
   3  -7  16        7.76       11.18      3.25 o 
   4  -7  16       85.66       94.64     14.22 o 
   5  -7  16      100.63       85.58     16.72 o 
  -6  -6  16        2.50        3.91      1.58 o 
  -5  -6  16        0.00        1.96      0.90 o 
  -4  -6  16       49.37       46.09      3.06 o 
  -3  -6  16      108.06      106.49      5.53 o 
  -2  -6  16       36.37       34.78      4.74 o 
  -1  -6  16        0.09        1.56      1.34 o 
   0  -6  16       83.90       96.13      7.56 o 
   1  -6  16      255.37      274.70     13.10 o 
   2  -6  16       61.47       59.17      6.07 o 
   3  -6  16       58.89       56.72      6.28 o 
   4  -6  16       89.39       93.04     14.49 o 
   5  -6  16       63.68       61.24     13.63 o 
  -6  -5  16       25.68       28.33      4.79 o 
  -5  -5  16        9.79       11.00      2.25 o 
  -4  -5  16       34.57       32.57      2.37 o 
  -3  -5  16      111.21      114.21      3.97 o 
  -2  -5  16       80.05       82.38      3.53 o 
  -1  -5  16      298.68      291.48     10.40 o 
   0  -5  16      554.64      555.57     27.43 o 
   1  -5  16      230.34      221.81     11.88 o 
   2  -5  16       21.98       14.65      2.93 o 
   3  -5  16        0.02        0.59      1.33 o 
   4  -5  16       80.73       68.97     13.90 o 
   5  -5  16        8.69        4.15      2.40 o 
  -6  -4  16       72.41       89.61      4.70 o 
  -5  -4  16       15.94       16.72      2.80 o 
  -4  -4  16       22.16       17.85      2.66 o 
  -3  -4  16      172.94      162.63     10.80 o 
  -2  -4  16       53.32       56.78      4.93 o 
  -1  -4  16       59.05       61.13      7.40 o 
   0  -4  16       60.08       64.12      4.10 o 
   1  -4  16       52.41       38.40      3.51 o 
   2  -4  16       97.29       79.46      3.91 o 
   3  -4  16        5.72       10.84      6.58 o 
   4  -4  16        0.01        1.16      1.02 o 
   5  -4  16        0.01        1.18      1.44 o 
  -7  -3  16       42.03       42.04      4.22 o 
  -6  -3  16        4.15        6.88      3.20 o 
  -5  -3  16      189.38      204.13      9.22 o 
  -4  -3  16       15.42       12.94      1.59 o 
  -3  -3  16       14.09       14.51      2.26 o 
  -2  -3  16       77.29       84.71      3.25 o 
  -1  -3  16       23.75       21.24      2.17 o 
   0  -3  16        0.01        2.75      2.04 o 
   1  -3  16        4.24        6.37      1.73 o 
   2  -3  16        1.97        4.92      1.61 o 
   3  -3  16       21.83       22.66      3.73 o 
   4  -3  16      123.91      121.99     14.43 o 
   5  -3  16       26.21       28.23      6.55 o 
  -7  -2  16       57.45       57.35      5.46 o 
  -6  -2  16        0.02        2.36      3.86 o 
  -5  -2  16       81.25       92.62      6.42 o 
  -4  -2  16       39.77       39.26      2.70 o 
  -3  -2  16       21.56       18.89      2.26 o 
  -2  -2  16       46.52       56.13      2.64 o 
  -1  -2  16        9.36       10.67      1.40 o 
   0  -2  16       77.53       69.19      5.47 o 
   1  -2  16        1.01        2.79      1.68 o 
   2  -2  16       78.34       70.13      5.60 o 
   3  -2  16       69.39       60.23      5.21 o 
   4  -2  16      212.68      220.54     11.06 o 
   5  -2  16       12.01       18.85      5.33 o 
  -7  -1  16        1.38        3.74      1.94 o 
  -6  -1  16        0.06        3.96      3.97 o 
  -5  -1  16       11.85       15.00      5.94 o 
  -4  -1  16        2.17        4.74      2.34 o 
  -3  -1  16      134.34      134.75      8.47 o 
  -2  -1  16       93.24       86.43      7.68 o 
  -1  -1  16      463.40      457.54     13.66 o 
   0  -1  16       21.68       19.04      2.52 o 
   1  -1  16        3.80        3.62      1.32 o 
   2  -1  16       13.07       18.03      2.86 o 
   3  -1  16        1.80        1.88      1.11 o 
   4  -1  16       19.58       26.42      5.86 o 
  -7   0  16       74.68       93.28      7.75 o 
  -6   0  16       16.62       15.97      2.76 o 
  -5   0  16       75.60       71.00     11.05 o 
  -4   0  16       17.10       16.54      4.42 o 
  -3   0  16        0.72        2.22      1.01 o 
  -2   0  16      103.02       93.65      4.87 o 
  -1   0  16      549.44      519.97     16.08 o 
   0   0  16        1.17        2.80      1.40 o 
   1   0  16      128.09      130.10      8.33 o 
   2   0  16        6.78        7.92      1.58 o 
   3   0  16       46.18       51.23      5.59 o 
   4   0  16        3.02        2.66      1.60 o 
  -7   1  16        0.23        5.98      2.48 o 
  -6   1  16      104.14      113.23     18.16 o 
  -5   1  16       40.09       39.19      4.85 o 
  -4   1  16        4.41        6.08      2.79 o 
  -3   1  16       77.94       70.99      5.91 o 
  -2   1  16        0.66        1.55      2.69 o 
  -1   1  16       31.33       27.86      3.68 o 
   0   1  16        5.14        3.44      1.10 o 
   1   1  16       49.87       40.91      4.07 o 
   2   1  16      124.26      125.10      6.16 o 
   3   1  16       47.99       48.94      9.05 o 
  -6   2  16        1.79        5.84      2.36 o 
  -5   2  16      184.71      183.20     13.47 o 
  -4   2  16       15.50       13.46      2.05 o 
  -3   2  16        9.72       12.14      1.97 o 
  -2   2  16        0.30        3.04      1.09 o 
  -1   2  16       26.47       33.66      5.10 o 
   0   2  16        0.47        2.81      1.42 o 
   1   2  16       62.06       66.73      7.30 o 
   2   2  16        3.56        5.23      1.46 o 
   3   2  16       56.15       60.23      9.75 o 
  -6   3  16        3.42        3.13      3.30 o 
  -5   3  16      274.60      304.21     13.10 o 
  -4   3  16       11.11        8.26      1.95 o 
  -3   3  16        5.07        5.05      1.55 o 
  -2   3  16       12.13       10.17      1.59 o 
  -1   3  16       22.32       22.41      2.31 o 
   0   3  16       98.40      108.20      9.67 o 
   1   3  16       17.60       17.49      2.88 o 
   2   3  16        9.25        6.66      2.82 o 
  -5   4  16        0.70        1.38      1.30 o 
  -4   4  16       16.70       10.72      2.29 o 
  -3   4  16       21.84       18.84      3.00 o 
  -2   4  16        0.33        1.73      0.70 o 
  -1   4  16        6.08        7.64      2.42 o 
   0   4  16       30.22       26.21      3.06 o 
   1   4  16        3.31        6.97      2.07 o 
  -4   5  16       64.25       58.25      5.67 o 
  -3   5  16        0.22        1.29      1.89 o 
  -2   5  16       21.24       24.37      3.13 o 
  -1   5  16       80.36       98.64     10.10 o 
   0   5  16       13.00       13.69      2.16 o 
   0 -11  17       18.71       10.80      2.10 o 
   1 -11  17       21.95       23.69      4.02 o 
  -2 -10  17      103.75      116.76      8.77 o 
  -1 -10  17      148.62      148.71     11.58 o 
   0 -10  17        2.34        7.84      2.37 o 
   1 -10  17        7.37        6.08      2.77 o 
   2 -10  17       12.50        9.05      3.20 o 
   3 -10  17       11.41       12.07      2.74 o 
  -3  -9  17        0.00        2.63      1.83 o 
  -2  -9  17       18.45       20.69      1.96 o 
  -1  -9  17       30.19       31.20      3.80 o 
   0  -9  17      269.20      262.32     13.21 o 
   1  -9  17      145.65      151.72      7.80 o 
   2  -9  17        0.59        2.57      1.56 o 
   3  -9  17        2.06        2.55      1.45 o 
  -4  -8  17       11.13        7.89      1.69 o 
  -3  -8  17        0.05        4.17      1.46 o 
  -2  -8  17       43.57       40.18      3.32 o 
  -1  -8  17       13.41       15.71      3.41 o 
   0  -8  17       13.91       16.09      6.07 o 
   1  -8  17        6.16        7.62      2.01 o 
   2  -8  17        0.50        2.96      1.51 o 
   3  -8  17       37.01       35.44      4.95 o 
   4  -8  17      132.93      145.23     16.08 o 
  -5  -7  17       22.47       28.32      5.03 o 
  -4  -7  17       14.79       11.28      2.14 o 
  -3  -7  17       13.31       11.79      1.49 o 
  -2  -7  17      101.72      110.78      5.83 o 
  -1  -7  17       10.11       12.21      2.14 o 
   0  -7  17        2.00        5.20      1.90 o 
   1  -7  17        1.68        2.55      1.49 o 
   2  -7  17       56.64       51.55      6.39 o 
   3  -7  17        3.91        8.84      2.66 o 
   4  -7  17        0.45        0.91      1.81 o 
  -5  -6  17       12.65       16.93      3.12 o 
  -4  -6  17       91.18      100.75      3.69 o 
  -3  -6  17       15.74       12.50      1.47 o 
  -2  -6  17       53.52       55.53      4.31 o 
  -1  -6  17      273.96      299.72      6.76 o 
   0  -6  17       24.48       24.66      3.94 o 
   1  -6  17      102.82       96.23      9.05 o 
   2  -6  17        1.98        9.48      2.66 o 
   3  -6  17       33.99       43.14      5.75 o 
   4  -6  17        5.19        4.47      2.29 o 
  -6  -5  17        9.13       12.71      2.77 o 
  -5  -5  17        9.39        9.58      2.28 o 
  -4  -5  17        4.55        4.49      1.21 o 
  -3  -5  17        0.73        2.99      1.11 o 
  -2  -5  17       98.12       93.46      4.92 o 
  -1  -5  17        0.05        2.47      0.83 o 
   0  -5  17        3.34        4.31      3.04 o 
   1  -5  17        2.78        1.97      1.97 o 
   2  -5  17       46.90       51.55      5.96 o 
   3  -5  17        5.41       11.61      2.56 o 
   4  -5  17        7.60       10.60      3.09 o 
  -6  -4  17       84.11       82.08      7.05 o 
  -5  -4  17       11.41       10.57      2.39 o 
  -4  -4  17       39.37       40.34      2.75 o 
  -3  -4  17      151.69      151.46      3.87 o 
  -2  -4  17      112.74      112.69      4.71 o 
  -1  -4  17       93.61      103.28      5.80 o 
   0  -4  17       63.85       58.26      6.34 o 
   1  -4  17       15.22       10.76      2.29 o 
   2  -4  17        3.18        4.75      1.58 o 
   3  -4  17       24.45       29.47      6.63 o 
   4  -4  17       98.39       99.48      4.95 o 
  -6  -3  17       97.87      108.19      8.38 o 
  -5  -3  17        1.85        1.90      3.41 o 
  -4  -3  17        6.66        5.43      1.29 o 
  -3  -3  17       83.53       83.85      5.55 o 
  -2  -3  17       58.37       68.44     11.93 o 
  -1  -3  17        2.38        3.88      1.33 o 
   0  -3  17       12.89       16.72      2.45 o 
   1  -3  17       62.57       56.48      5.39 o 
   2  -3  17        4.94        5.35      1.89 o 
   3  -3  17        4.80       12.98      5.27 o 
   4  -3  17       56.37       46.56      6.68 o 
  -6  -2  17        2.61        3.20      1.97 o 
  -5  -2  17        0.44        2.82      1.22 o 
  -4  -2  17        0.22        6.35      1.93 o 
  -3  -2  17      241.57      265.79      5.96 o 
  -2  -2  17       16.99       16.66      2.38 o 
  -1  -2  17       92.45       97.57      5.01 o 
   0  -2  17       62.50       59.44      5.72 o 
   1  -2  17        6.39       13.53      2.66 o 
   2  -2  17       48.86       52.24      7.40 o 
   3  -2  17        4.34        6.55      2.34 o 
   4  -2  17       72.85       84.20     20.45 o 
  -6  -1  17        1.81        4.76      1.86 o 
  -5  -1  17        0.07        2.59      1.59 o 
  -4  -1  17       40.48       35.48      6.23 o 
  -3  -1  17      400.30      420.62     12.46 o 
  -2  -1  17      422.43      444.31     15.92 o 
  -1  -1  17      143.33      128.32      5.82 o 
   0  -1  17       40.91       34.75      3.60 o 
   1  -1  17       71.84       71.12      6.04 o 
   2  -1  17       71.16       78.64      7.10 o 
   3  -1  17        8.71       17.01      2.97 o 
   4  -1  17       50.86       45.96     11.18 o 
  -6   0  17        6.01        7.52      2.34 o 
  -5   0  17       47.94       52.42      5.03 o 
  -4   0  17       39.05       47.64      8.17 o 
  -3   0  17        0.42        2.43      1.16 o 
  -2   0  17       27.15       22.56      3.01 o 
  -1   0  17        3.70        3.73      1.80 o 
   0   0  17        2.51        6.14      2.26 o 
   1   0  17       25.94       24.37      3.57 o 
   2   0  17      129.67      152.99      8.83 o 
   3   0  17       16.76       12.73      3.46 o 
  -6   1  17      142.50      136.36     17.36 o 
  -5   1  17        3.55        4.11      2.72 o 
  -4   1  17        1.11        1.08      1.28 o 
  -3   1  17      158.93      171.12      7.02 o 
  -2   1  17        8.36        8.68      1.29 o 
  -1   1  17       79.87       71.74      5.14 o 
   0   1  17       28.76       26.18      3.38 o 
   1   1  17       57.04       46.71      6.07 o 
   2   1  17        0.00        2.16      1.14 o 
   3   1  17       28.86       23.65      6.66 o 
  -6   2  17        0.17        3.12      1.32 o 
  -5   2  17       91.13       87.07      6.82 o 
  -4   2  17        0.33        1.42      0.82 o 
  -3   2  17       31.99       31.01      3.71 o 
  -2   2  17        6.37        4.86      2.56 o 
  -1   2  17       50.31       55.95      4.04 o 
   0   2  17       19.55       16.50      2.17 o 
   1   2  17        6.75        4.10      1.22 o 
   2   2  17       16.29       19.44      5.75 o 
  -5   3  17        1.37        3.40      1.55 o 
  -4   3  17       59.33       63.18      9.88 o 
  -3   3  17       76.12       65.07      6.07 o 
  -2   3  17        0.02        2.79      1.83 o 
  -1   3  17       19.81       16.59      2.54 o 
   0   3  17      120.68      125.34      7.27 o 
   1   3  17        2.29        4.69      1.39 o 
  -4   4  17       53.43       54.39      6.46 o 
  -3   4  17        4.86        6.23      1.37 o 
  -2   4  17       63.12       61.76      6.20 o 
  -1   4  17       20.54       18.71      2.74 o 
   0   4  17       15.96       18.78      3.73 o 
  -1 -10  18       33.43       38.85      7.00 o 
   0 -10  18       17.22       10.91      2.52 o 
   1 -10  18        0.35        3.05      1.39 o 
  -3  -9  18        2.13        3.19      1.86 o 
  -2  -9  18        9.99        9.18      2.13 o 
  -1  -9  18       23.26       17.45      2.84 o 
   0  -9  18        0.89        2.42      2.40 o 
   1  -9  18       26.55       25.04     10.25 o 
   2  -9  18       59.04       66.68      7.93 o 
  -4  -8  18        5.84        3.12      1.25 o 
  -3  -8  18       14.35       10.10      2.88 o 
  -2  -8  18        2.61        3.83      1.15 o 
  -1  -8  18       53.50       59.16      4.89 o 
   0  -8  18       64.60       73.15      5.90 o 
   1  -8  18       13.00       15.57      2.90 o 
   2  -8  18        6.26        7.96      3.49 o 
   3  -8  18      281.39      328.26     65.66 o 
  -4  -7  18        4.87        5.13      1.20 o 
  -3  -7  18       14.70       13.98      3.01 o 
  -2  -7  18       56.39       57.73      4.82 o 
  -1  -7  18       98.09      104.33     15.66 o 
   0  -7  18        0.82        5.33      1.60 o 
   1  -7  18       30.48       34.85      6.50 o 
   2  -7  18        3.13        2.66      1.81 o 
   3  -7  18        4.68        9.43      1.92 o 
  -5  -6  18        2.98        3.30      1.70 o 
  -4  -6  18       14.44        9.88      1.67 o 
  -3  -6  18        1.86        4.66      1.20 o 
  -2  -6  18      544.86      575.11     27.18 o 
  -1  -6  18      110.92      111.62      7.43 o 
   0  -6  18      301.54      323.05     19.70 o 
   1  -6  18        1.72        7.35      3.14 o 
   2  -6  18      128.40      155.24     10.44 o 
   3  -6  18       26.73       31.53      5.86 o 
   4  -6  18      194.34      189.27     27.75 o 
  -5  -5  18       15.38       11.14      2.90 o 
  -4  -5  18       51.92       52.52      3.63 o 
  -3  -5  18      286.02      310.56      9.07 o 
  -2  -5  18      139.01      136.03      8.60 o 
  -1  -5  18        0.00        6.28      2.66 o 
   0  -5  18       15.69       19.60      4.26 o 
   1  -5  18       66.26       57.62      6.34 o 
   2  -5  18       21.40       20.93      4.31 o 
   3  -5  18        2.50       11.24      3.25 o 
   4  -5  18       20.94       20.50      5.70 o 
  -6  -4  18        5.90        8.91      2.08 o 
  -5  -4  18        7.30        7.22      2.34 o 
  -4  -4  18        3.21        3.88      0.92 o 
  -3  -4  18       17.80       19.64      2.48 o 
  -2  -4  18       20.12       21.25      2.63 o 
  -1  -4  18       29.31       22.47      6.87 o 
   0  -4  18       15.30       16.35      3.41 o 
   1  -4  18        0.21       11.98      3.36 o 
   2  -4  18       25.88       31.24      4.69 o 
   3  -4  18       62.15       72.06      8.60 o 
   4  -4  18        8.88        8.38      2.21 o 
  -6  -3  18        0.12        7.15      2.10 o 
  -5  -3  18        0.80        5.04      1.78 o 
  -4  -3  18        0.51        2.46      2.18 o 
  -3  -3  18      119.36      122.45     13.61 o 
  -2  -3  18       21.30       19.96      3.44 o 
  -1  -3  18       39.53       35.89      5.01 o 
   0  -3  18       14.66       15.36      5.06 o 
   1  -3  18        7.87        7.37      1.53 o 
   2  -3  18      111.06      107.61      7.09 o 
   3  -3  18       35.50       34.70      5.01 o 
  -6  -2  18        3.58        3.67      2.21 o 
  -5  -2  18        0.02        3.39      1.42 o 
  -4  -2  18       11.23       14.43      2.50 o 
  -3  -2  18       36.56       41.11      5.19 o 
  -2  -2  18      344.00      351.33     21.14 o 
  -1  -2  18       27.07       16.60      3.57 o 
   0  -2  18        3.54        4.33      1.47 o 
   1  -2  18        0.88        2.38      1.76 o 
   2  -2  18       96.81      111.35      7.07 o 
   3  -2  18       25.27       29.25      3.90 o 
  -6  -1  18       16.56       13.10      3.78 o 
  -5  -1  18       51.03       47.81      7.03 o 
  -4  -1  18       34.05       27.74      4.50 o 
  -3  -1  18       11.04        9.26      3.14 o 
  -2  -1  18       94.57       98.13      6.46 o 
  -1  -1  18       54.80       57.84      5.30 o 
   0  -1  18       22.05       26.69      3.59 o 
   1  -1  18       43.35       53.21      7.48 o 
   2  -1  18        7.52        8.12      2.21 o 
   3  -1  18        0.22        1.30      1.16 o 
  -6   0  18       31.23       33.75      5.67 o 
  -5   0  18        0.98        6.18      3.51 o 
  -4   0  18      152.57      162.76      7.77 o 
  -3   0  18      111.83      109.10      5.43 o 
  -2   0  18       56.93       43.17      4.46 o 
  -1   0  18        7.01        9.02      1.99 o 
   0   0  18       53.40       54.48      5.34 o 
   1   0  18       48.69       44.93      5.11 o 
   2   0  18       73.79       74.98      7.48 o 
  -5   1  18       13.52       14.57      3.01 o 
  -4   1  18        0.20        1.61      0.59 o 
  -3   1  18        3.21        2.10      1.25 o 
  -2   1  18      168.39      181.97      6.87 o 
  -1   1  18        0.70        0.76      1.28 o 
   0   1  18      158.24      165.94      9.39 o 
   1   1  18        0.21        3.53      1.39 o 
   2   1  18       42.86       44.10      8.20 o 
  -5   2  18        0.15        3.21      1.36 o 
  -4   2  18       27.05       32.28      8.39 o 
  -3   2  18       54.94       53.88      9.57 o 
  -2   2  18       27.77       29.53      3.52 o 
  -1   2  18       36.41       40.60      6.10 o 
   0   2  18        1.04        4.50      3.38 o 
   1   2  18        0.57        1.85      1.01 o 
  -4   3  18        0.10        3.06      2.96 o 
  -3   3  18       14.57       11.59      1.81 o 
  -2   3  18        0.72        1.05      0.71 o 
  -1   3  18      195.30      221.34     16.75 o 
   0   3  18        4.54       12.36      3.67 o 
  -1  -9  19      127.19      135.97     10.95 o 
   0  -9  19       49.60       59.65      4.89 o 
   1  -9  19       26.03       27.47      7.40 o 
  -3  -8  19        2.21        5.58      2.61 o 
  -2  -8  19       11.97       10.04      1.97 o 
  -1  -8  19       17.28       17.69      2.96 o 
   0  -8  19       32.45       36.10     11.21 o 
   1  -8  19      175.90      201.75     25.83 o 
   2  -8  19        0.13        2.18      2.45 o 
  -4  -7  19      111.84      102.38      6.77 o 
  -3  -7  19        5.93       12.21      5.03 o 
  -2  -7  19       88.58       92.51      3.73 o 
  -1  -7  19      145.92      156.68      7.15 o 
   0  -7  19       70.09       89.43      6.95 o 
   2  -7  19       35.86       45.53      4.15 o 
  -4  -6  19       23.43       17.93      3.78 o 
  -3  -6  19        0.27        4.94      1.81 o 
  -2  -6  19       23.31       18.48      4.26 o 
  -1  -6  19       48.97       46.27      4.93 o 
   0  -6  19        3.28        4.85      2.02 o 
   1  -6  19       16.85       17.52      4.21 o 
   2  -6  19        0.97        0.80      1.70 o 
   3  -6  19       50.17       66.46      7.94 o 
  -5  -5  19       26.08       23.26      3.17 o 
  -4  -5  19        7.39        5.66      3.57 o 
  -3  -5  19       52.81       51.87      9.51 o 
  -2  -5  19        0.27        2.22      2.13 o 
  -1  -5  19        0.07        5.17      2.88 o 
   0  -5  19       61.55       50.70      6.28 o 
   1  -5  19        1.38        4.31      2.56 o 
   2  -5  19       22.94       25.19      4.74 o 
   3  -5  19       26.55       25.72      3.89 o 
  -5  -4  19        2.61        4.68      2.16 o 
  -4  -4  19        0.94        2.72      2.65 o 
  -3  -4  19       35.75       32.71      2.72 o 
  -2  -4  19       16.73       23.54      4.15 o 
  -1  -4  19      120.64      123.23      7.67 o 
   0  -4  19       12.28       12.62      2.98 o 
   1  -4  19       14.95       21.20      4.58 o 
   2  -4  19        0.25        4.90      2.93 o 
   3  -4  19      144.62      146.39     11.60 o 
  -5  -3  19        0.23        2.40      1.31 o 
  -4  -3  19      107.08      107.02      5.89 o 
  -3  -3  19        8.10        7.30      4.63 o 
  -2  -3  19      109.78      132.98      8.68 o 
  -1  -3  19        0.79        7.19      3.14 o 
   0  -3  19        9.86        9.27      3.44 o 
   1  -3  19       24.73       20.47      3.04 o 
   2  -3  19       96.80      111.33      8.31 o 
   3  -3  19        7.02        5.65      1.61 o 
  -5  -2  19       35.73       35.01      6.42 o 
  -4  -2  19       16.25       20.90      2.94 o 
  -3  -2  19      170.38      172.78      8.07 o 
  -2  -2  19       93.84       95.54     10.92 o 
  -1  -2  19        0.06        2.86      2.88 o 
   0  -2  19       41.61       44.04      5.07 o 
   1  -2  19       19.37       17.97      3.14 o 
   2  -2  19       12.00       10.17      2.22 o 
  -5  -1  19        4.21        6.09      3.33 o 
  -4  -1  19       32.73       47.07      5.59 o 
  -3  -1  19       11.43        6.88      2.26 o 
  -2  -1  19       46.52       49.52      8.71 o 
  -1  -1  19       33.22       22.45      3.80 o 
   0  -1  19       38.98       37.85      8.39 o 
   1  -1  19       85.98       96.05      6.26 o 
   2  -1  19        6.63        6.40      1.47 o 
  -5   0  19        6.98        8.80      4.37 o 
  -4   0  19       13.33       13.11      2.40 o 
  -3   0  19        1.35        3.61      0.91 o 
  -2   0  19       39.18       49.02      9.91 o 
  -1   0  19       23.29       28.56      4.51 o 
   0   0  19        0.42        5.60      1.53 o 
   1   0  19       32.29       35.75      4.49 o 
  -4   1  19        4.86        5.28      6.10 o 
  -3   1  19        0.10        0.81      0.78 o 
  -2   1  19        2.09        6.95      2.58 o 
  -1   1  19        4.38        3.38      1.47 o 
   0   1  19        7.76        3.83      1.86 o 
  -3   2  19        9.40        8.73      1.67 o 
  -2   2  19       37.32       39.25      9.64 o 
  -1   2  19       14.24       13.57      2.90 o 
  -1  -8  20        0.32        3.72      1.81 o 
   0  -8  20        1.00        5.77      2.26 o 
  -2  -7  20        5.40        6.94      1.75 o 
  -1  -7  20      139.23      147.29     10.80 o 
   0  -7  20       14.22       18.76      3.44 o 
   1  -7  20       10.69        7.67      1.81 o 
  -3  -6  20       19.95       16.88      3.81 o 
  -2  -6  20       66.69       74.89      6.56 o 
  -1  -6  20       23.44       24.02      3.54 o 
   0  -6  20       74.51       71.10      9.00 o 
   1  -6  20        0.04        4.15      2.18 o 
   2  -6  20       44.99       41.86      5.49 o 
  -4  -5  20       62.51       68.43      8.68 o 
  -3  -5  20       38.05       49.95      7.14 o 
  -2  -5  20        0.34        2.43      1.19 o 
  -1  -5  20       13.77       23.75      5.01 o 
   0  -5  20        1.73        4.85      2.88 o 
   1  -5  20       12.28       12.67      3.30 o 
   2  -5  20       15.98       14.70      4.31 o 
  -4  -4  20       54.66       64.92      7.62 o 
  -3  -4  20        0.02        3.72      1.58 o 
  -2  -4  20        6.14        5.22      3.99 o 
  -1  -4  20        5.75        6.55      3.41 o 
   0  -4  20        9.59        7.30      2.61 o 
   1  -4  20       67.00       75.04      9.16 o 
   2  -4  20       58.29       61.24      6.98 o 
  -4  -3  20       69.12       63.87      5.18 o 
  -3  -3  20      330.44      336.85     33.39 o 
  -2  -3  20        3.05        5.22      3.36 o 
  -1  -3  20        2.64        5.75      3.14 o 
   0  -3  20       14.02       12.62      3.20 o 
   1  -3  20       20.52       18.71      3.14 o 
  -4  -2  20       33.89       28.47      3.08 o 
  -3  -2  20       29.12       29.66      5.27 o 
  -2  -2  20       96.13      104.44      7.94 o 
  -1  -2  20       22.12       27.87      3.89 o 
   0  -2  20        1.19        3.81      1.41 o 
   1  -2  20        9.89       12.75      2.67 o 
  -4  -1  20       85.93       85.45      7.35 o 
  -3  -1  20        1.34        7.72      3.14 o 
  -2  -1  20        2.12        6.62      2.74 o 
  -1  -1  20       36.40       35.40      7.88 o 
   0  -1  20      115.68      143.99     15.66 o 
   1  -1  20        1.61        3.02      1.26 o 
  -3   0  20       26.31       21.78      4.07 o 
  -2   0  20        1.69        1.70      2.96 o 
  -1   0  20      130.74      147.00     13.27 o 
   0   0  20        1.56        4.12      1.52 o 
  -1  -6  21        4.66       10.12      2.63 o 
  -2  -5  21       59.47       64.62      5.71 o 
  -1  -5  21        3.60        6.50      2.45 o 
   0  -5  21        6.01        5.11      1.97 o 
  -1  -4  21       12.90       14.49      4.10 o 
   0  -4  21        4.02        4.26      2.56 o 
  -3  -3  21       24.12       18.85      5.65 o 
  -2  -3  21       24.60       37.17      5.49 o 
  -1  -3  21       30.87       35.36      4.63 o 
   0  -3  21      182.58      207.86     22.85 o 
  -2  -2  21        5.31        6.60      2.18 o 
  -1  -2  21        3.79        1.53      1.14 o 
                                                 
